# Supplementary material for: Network Pharmacology and Experimental Verification Strategies to Illustrate the Mechanism of Jian-Pi-Yi-Shen Formula in Suppressing Epithelial–Mesenchymal Transition
Source: Front Pharmacol. 2022 May 17;13:873023. doi: 10.3389/fphar.2022.873023 (PMC9152215; doi:10.3389/fphar.2022.873023)
Supplement: Supplementary file 2 [file DataSheet1.xlsx]

## Sheet: supplementary table 1
Herbal name	Mol ID	Molecule Name	MW	AlogP	Hdon	Hacc	OB(%)	Caco-2	BBB	DL	FASA-	HL
Atractylodes macrocephala Koidz.	MOL000020	12-senecioyl-2E,8E,10E-atractylentriol	312.39	2.496	0	4	62.3965	0.0083	-1.37414	0.22294	72.42	6.07376
Atractylodes macrocephala Koidz.	MOL000021	14-acetyl-12-senecioyl-2E,8E,10E-atractylentriol	355.44	3.209	0	5	60.3129	0.32888	-1.08802	0.30534	75.66	5.31551
Atractylodes macrocephala Koidz.	MOL000022	14-acetyl-12-senecioyl-2E,8Z,10E-atractylentriol	356.45	3.543	1	5	63.3709	0.42142	-1.13888	0.29956	72.83	6.42895
Atractylodes macrocephala Koidz.	MOL000028	α-Amyrin	426.8	7.349	1	1	39.5121	1.41514	1.28332	0.7629	20.23	3.83189
Atractylodes macrocephala Koidz.	MOL000049	3β-acetoxyatractylone	274.39	3.387	0	3	54.0667	1.13182	1.07517	0.21906	39.44	-1.30599
Atractylodes macrocephala Koidz.	MOL000072	8β-ethoxy atractylenolide Ⅲ	276.41	3.682	0	3	35.9509	1.07824	1.12047	0.21079	35.53	8.34119
Rheum palmatum L.	MOL002235	EUPATIN	360.34	1.989	3	8	50.8031	0.53246	-0.25937	0.40804	118.59	13.9399
Rheum palmatum L.	MOL002251	Mutatochrome	552.96	10.9	0	1	48.6385	1.96783	0.84155	0.61196	9.23	15.7327
Rheum palmatum L.	MOL002259	Physciondiglucoside	608.6	-0.908	8	15	41.6486	-2.64427	-3.43287	0.63145	242.13	27.6148
Rheum palmatum L.	MOL002260	Procyanidin B-5,3'-O-gallate	730.67	4.603	12	16	31.9912	-1.60953	-2.87989	0.32148	287.52	5.98372
Rheum palmatum L.	MOL002268	rhein	284.23	1.878	3	6	47.0652	-0.19899	-0.98966	0.27678	111.9	32.1173
Rheum palmatum L.	MOL002276	Sennoside E_qt	524.5	3.908	6	9	50.6851	-0.74219	-1.56139	0.61108	172.59	33.5967
Rheum palmatum L.	MOL002280	Torachrysone-8-O-beta-D-(6'-oxayl)-glucoside	480.46	0.638	5	12	43.02	-1.23239	-1.84113	0.73687	189.28	16.2855
Rheum palmatum L.	MOL002281	Toralactone	272.27	2.245	2	5	46.4644	0.85524	0.36686	0.23965	79.9	3.54628
Rheum palmatum L.	MOL002288	Emodin-1-O-beta-D-glucopyranoside	432.41	0.588	6	10	44.8064	-1.1208	-1.99705	0.79742	173.98	29.7879
Rheum palmatum L.	MOL002293	Sennoside D_qt	524.5	3.908	6	9	61.0562	-0.69763	-1.45658	0.61109	172.59	33.9224
Rheum palmatum L.	MOL002297	Daucosterol_qt	386.73	7.672	1	1	35.8889	1.3507	1.07116	0.70418	20.23	6.11799
Rheum palmatum L.	MOL002303	palmidin A	510.52	4.522	6	8	32.4504	-0.35508	-1.47397	0.65	155.52	32.1428
Rheum palmatum L.	MOL000471	aloe-emodin	270.25	1.669	3	5	83.3796	-0.11702	-1.07212	0.2409	94.83	31.4868
Rheum palmatum L.	MOL000554	gallic acid-3-O-(6'-O-galloyl)-glucoside	484.4	-0.031	9	14	30.2503	-1.9606	-2.7584	0.6746	243.9	2.47501
Rheum palmatum L.	MOL000096	(-)-catechin	290.29	1.92	5	6	49.6764	-0.02751	-0.78354	0.24162	110.38	0.383809
Rheum palmatum L.	MOL000472	emodin	270.25	2.492	3	5	24.3983	0.22289	-0.66096	0.23916	94.83	0
Salvia miltiorrhiza Bge.	MOL001601	1,2,5,6-tetrahydrotanshinone	280.34	2.979	0	3	38.7454	0.95625	0.39024	0.35791	43.37	18.0535
Salvia miltiorrhiza Bge.	MOL001659	Poriferasterol	412.77	7.64	1	1	43.8299	1.43659	1.03472	0.75596	20.23	5.34173
Salvia miltiorrhiza Bge.	MOL001771	poriferast-5-en-3beta-ol	414.79	8.084	1	1	36.9139	1.45001	1.14299	0.75034	20.23	5.06667
Salvia miltiorrhiza Bge.	MOL001942	isoimperatorin	270.3	3.653	0	4	45.4642	0.97234	0.66379	0.22524	52.58	-1.44138
Salvia miltiorrhiza Bge.	MOL002222	sugiol	300.48	4.987	1	2	36.1135	1.14054	0.69922	0.27648	37.3	14.6199
Salvia miltiorrhiza Bge.	MOL002651	Dehydrotanshinone II A	292.35	4.216	0	3	43.7623	1.02366	0.51572	0.40019	47.28	23.7097
Salvia miltiorrhiza Bge.	MOL002776	Baicalin	446.39	0.639	6	11	40.1236	-0.84777	-1.74426	0.75264	187.12	17.359
Salvia miltiorrhiza Bge.	MOL000569	digallate	322.24	1.529	6	9	61.8486	-0.76218	-1.51806	0.25635	164.75	5.29331
Salvia miltiorrhiza Bge.; Amomum kravanh Pierre ex Gagnep.	MOL000006	luteolin	286.25	2.067	4	6	36.1626	0.185	-0.84349	0.24552	111.13	15.9445
Salvia miltiorrhiza Bge.	MOL006824	α-amyrin	426.8	7.349	1	1	39.5121	1.37278	1.20132	0.76221	20.23	3.06437
Salvia miltiorrhiza Bge.	MOL007036	5,6-dihydroxy-7-isopropyl-1,1-dimethyl-2,3-dihydrophenanthren-4-one	298.41	4.377	2	3	33.7653	1.18653	0.80305	0.28585	57.53	14.9053
Salvia miltiorrhiza Bge.	MOL007041	2-isopropyl-8-methylphenanthrene-3,4-dione	264.34	4.157	0	2	40.8602	1.23498	0.80713	0.22897	34.14	14.8898
Salvia miltiorrhiza Bge.	MOL007045	3α-hydroxytanshinoneⅡa	310.37	3.559	1	4	44.9293	0.52953	0.21794	0.44272	67.51	23.785
Salvia miltiorrhiza Bge.	MOL007048	(E)-3-[2-(3,4-dihydroxyphenyl)-7-hydroxy-benzofuran-4-yl]acrylic acid	312.29	3.213	4	6	48.2436	0.18274	-0.88825	0.31229	111.13	8.87262
Salvia miltiorrhiza Bge.	MOL007049	4-methylenemiltirone	266.36	4.332	0	2	34.3487	1.25003	0.87334	0.22726	34.14	14.5953
Salvia miltiorrhiza Bge.	MOL007050	2-(4-hydroxy-3-methoxyphenyl)-5-(3-hydroxypropyl)-7-methoxy-3-benzofurancarboxaldehyde	356.4	3.575	2	6	62.7841	0.34892	-0.73075	0.39628	89.13	7.89116
Salvia miltiorrhiza Bge.	MOL007051	6-o-syringyl-8-o-acetyl shanzhiside methyl ester	628.64	-1.134	5	16	46.6907	-1.72822	-2.08499	0.71145	226.2	9.93888
Salvia miltiorrhiza Bge.	MOL007058	formyltanshinone	290.28	3.358	0	4	73.4446	0.53948	-0.28261	0.41736	64.35	24.1214
Salvia miltiorrhiza Bge.	MOL007059	3-beta-Hydroxymethyllenetanshiquinone	294.32	3.157	1	4	32.161	0.38377	-0.47533	0.40894	67.51	22.5091
Salvia miltiorrhiza Bge.	MOL007061	Methylenetanshinquinone	278.32	4.259	0	3	37.0732	1.03341	0.45834	0.36017	47.28	24.3255
Salvia miltiorrhiza Bge.	MOL007063	przewalskin a	398.49	2.253	1	6	37.1065	-0.26273	-0.69384	0.64901	97.74	1.63376
Salvia miltiorrhiza Bge.	MOL007064	przewalskin b	330.46	3.179	1	4	110.324	0.34407	0.22084	0.43809	63.6	2.17351
Salvia miltiorrhiza Bge.	MOL007068	Przewaquinone B	292.3	2.994	1	4	62.2401	0.38523	-0.44654	0.41374	67.51	24.9401
Salvia miltiorrhiza Bge.	MOL007069	przewaquinone c	296.34	3.306	1	4	55.7417	0.41987	-0.296	0.40408	67.51	23.6978
Salvia miltiorrhiza Bge.	MOL007070	(6S,7R)-6,7-dihydroxy-1,6-dimethyl-8,9-dihydro-7H-naphtho[8,7-g]benzofuran-10,11-dione	312.34	2.339	2	5	41.3105	-0.05953	-0.67759	0.453	87.74	22.5408
Salvia miltiorrhiza Bge.	MOL007071	przewaquinone f	312.34	2.065	2	5	40.3079	-0.08941	-0.90018	0.45925	87.74	22.4488
Salvia miltiorrhiza Bge.	MOL007077	sclareol	308.56	4.27	2	2	43.6707	0.839	0.50611	0.2058	40.46	4.70712
Salvia miltiorrhiza Bge.	MOL007079	tanshinaldehyde	308.35	3.827	0	4	52.4747	0.56737	-0.07021	0.45196	64.35	23.4921
Salvia miltiorrhiza Bge.	MOL007081	Danshenol B	354.48	2.585	1	4	57.9509	0.53345	0.10663	0.55764	63.6	4.27987
Salvia miltiorrhiza Bge.	MOL007082	Danshenol A	336.41	2.008	1	4	56.9652	0.33496	-0.01425	0.52172	63.6	5.14679
Salvia miltiorrhiza Bge.	MOL007085	Salvilenone	292.4	4.258	0	2	30.3837	1.46267	1.07468	0.37639	26.3	20.8086
Salvia miltiorrhiza Bge.	MOL007088	cryptotanshinone	296.39	3.435	0	3	52.342	0.9513	0.50835	0.39555	43.37	17.3025
Salvia miltiorrhiza Bge.	MOL007093	dan-shexinkum d	336.41	2.832	1	4	38.883	0.67117	-0.149	0.55453	63.6	30.0013
Salvia miltiorrhiza Bge.	MOL007094	danshenspiroketallactone	282.36	3.237	0	3	50.4313	0.87607	0.50639	0.3067	35.53	15.1899
Salvia miltiorrhiza Bge.	MOL007098	deoxyneocryptotanshinone	298.41	4.32	1	3	49.4003	0.84911	0.239	0.28555	54.37	27.1654
Salvia miltiorrhiza Bge.	MOL007100	dihydrotanshinlactone	266.31	2.765	0	3	38.6848	1.25897	0.80714	0.32227	39.44	5.42385
Salvia miltiorrhiza Bge.	MOL007101	dihydrotanshinoneⅠ	278.32	2.858	0	3	45.0433	0.95471	0.42535	0.36015	43.37	18.3249
Salvia miltiorrhiza Bge.	MOL007105	epidanshenspiroketallactone	284.38	2.371	0	3	68.2732	0.89598	0.61237	0.30549	35.53	1.77429
Salvia miltiorrhiza Bge.	MOL007107	C09092	286.5	5.979	1	1	36.0695	1.62786	1.53758	0.2474	20.23	-0.156429
Salvia miltiorrhiza Bge.	MOL007108	isocryptotanshi-none	296.39	3.585	0	3	54.9819	0.92719	0.34017	0.39449	43.37	31.9246
Salvia miltiorrhiza Bge.	MOL007111	Isotanshinone II	294.37	4.661	0	3	49.916	1.02666	0.4462	0.39674	47.28	24.7327
Salvia miltiorrhiza Bge.	MOL007115	manool	304.57	5.497	1	1	45.0443	1.28258	1.15512	0.20208	20.23	5.81263
Salvia miltiorrhiza Bge.	MOL007118	microstegiol	298.46	4.745	1	2	39.6123	1.05371	0.99257	0.27734	37.3	4.51553
Salvia miltiorrhiza Bge.	MOL007119	miltionone Ⅰ	312.39	3.328	1	4	49.6844	0.3454	-0.11007	0.32125	71.44	41.4878
Salvia miltiorrhiza Bge.	MOL007120	miltionone Ⅱ	312.39	2.136	1	4	71.0297	0.6207	0.03316	0.43711	63.6	2.9084
Salvia miltiorrhiza Bge.	MOL007121	miltipolone	300.43	2.739	1	3	36.5561	0.49945	0.16887	0.36803	46.53	1.70116
Salvia miltiorrhiza Bge.	MOL007122	Miltirone	282.41	4.734	0	2	38.757	1.22696	0.86706	0.25418	34.14	14.8246
Salvia miltiorrhiza Bge.	MOL007123	miltirone Ⅱ	272.32	0.773	1	4	44.9511	0.04323	-0.24992	0.23537	71.44	2.24427
Salvia miltiorrhiza Bge.	MOL007124	neocryptotanshinone ii	270.35	3.612	1	3	39.463	0.75868	0.16289	0.23157	54.37	26.9848
Salvia miltiorrhiza Bge.	MOL007125	neocryptotanshinone	314.41	3.012	2	4	52.488	0.34714	-0.13107	0.32306	74.6	14.4602
Salvia miltiorrhiza Bge.	MOL007127	1-methyl-8,9-dihydro-7H-naphtho[5,6-g]benzofuran-6,10,11-trione	280.29	3.211	0	4	34.7208	0.49746	-0.26789	0.36634	64.35	37.8899
Salvia miltiorrhiza Bge.	MOL007130	prolithospermic acid	314.31	2.771	4	6	64.371	0.09914	-0.74745	0.31017	107.22	8.81505
Salvia miltiorrhiza Bge.	MOL007132	(2R)-3-(3,4-dihydroxyphenyl)-2-[(Z)-3-(3,4-dihydroxyphenyl)acryloyl]oxy-propionic acid	360.34	2.687	5	8	109.381	-0.33177	-1.02339	0.35119	144.52	2.00741
Salvia miltiorrhiza Bge.	MOL007140	(Z)-3-[2-[(E)-2-(3,4-dihydroxyphenyl)vinyl]-3,4-dihydroxy-phenyl]acrylic acid	314.31	2.819	5	6	88.536	-0.08596	-0.76746	0.25869	118.22	4.31143
Salvia miltiorrhiza Bge.	MOL007141	salvianolic acid g	340.3	2.201	4	7	45.5649	-0.14033	-0.9708	0.60602	128.2	2.40264
Salvia miltiorrhiza Bge.	MOL007142	salvianolic acid j	538.49	3.783	6	12	43.376	-0.81858	-2.14397	0.72497	200.28	5.77156
Salvia miltiorrhiza Bge.	MOL007143	salvilenone Ⅰ	270.4	2.882	1	2	32.4347	1.13263	0.76762	0.22895	37.3	1.0039
Salvia miltiorrhiza Bge.	MOL007145	salviolone	268.38	4.045	1	2	31.7242	1.04459	0.71906	0.23568	37.3	0.332873
Salvia miltiorrhiza Bge.	MOL007149	NSC 122421	300.48	4.987	1	2	34.4929	1.07567	0.63293	0.27645	37.3	14.5635
Salvia miltiorrhiza Bge.	MOL007150	(6S)-6-hydroxy-1-methyl-6-methylol-8,9-dihydro-7H-naphtho[8,7-g]benzofuran-10,11-quinone	312.34	2.418	2	5	75.3859	0.03025	-0.73707	0.4551	87.74	23.452
Salvia miltiorrhiza Bge.	MOL007151	Tanshindiol B	312.34	2.339	2	5	42.6658	0.05436	-0.63468	0.45303	87.74	22.2514
Salvia miltiorrhiza Bge.	MOL007152	Przewaquinone E	312.34	2.339	2	5	42.8549	-0.03889	-0.64999	0.45301	87.74	22.4397
Salvia miltiorrhiza Bge.	MOL007154	tanshinone iia	294.37	4.661	0	3	49.8873	1.0468	0.69577	0.39781	47.28	23.5633
Salvia miltiorrhiza Bge.	MOL007155	(6S)-6-(hydroxymethyl)-1,6-dimethyl-8,9-dihydro-7H-naphtho[8,7-g]benzofuran-10,11-dione	310.37	3.57	1	4	65.2589	0.4385	-0.30502	0.44871	67.51	23.4822
Salvia miltiorrhiza Bge.	MOL007156	tanshinone Ⅵ	296.34	2.436	2	4	45.6373	0.47507	-0.28329	0.29549	74.6	15.2052
Salvia miltiorrhiza Bge.	MOL007074	salvianolic acid b	718.66	4.703	9	16	3.01368	-1.66652	-2.52395	0.4076	278.04	0
Salvia miltiorrhiza Bge.	MOL007134	danshensu	198.19	0.71	4	5	36.9148	-0.26533	-0.61717	0.059833	97.99	0.158692
Salvia miltiorrhiza Bge.	MOL007136	salvianolic acid a	494.48	4.138	7	10	2.95673	-0.55624	-1.62045	0.70245	184.98	0
Amomum kravanh Pierre ex Gagnep.	MOL000224	(4E,6E)-1,7-bis(3,4-dihydroxyphenyl)hepta-4,6-dien-3-one	326.37	3.442	4	5	33.0575	0.29248	-0.73959	0.31386	97.99	3.61423
Amomum kravanh Pierre ex Gagnep.	MOL000228	(2R)-7-hydroxy-5-methoxy-2-phenylchroman-4-one	270.3	2.816	1	4	55.2332	0.87197	0.26171	0.20163	55.76	17.0233
Amomum kravanh Pierre ex Gagnep.	MOL000230	Pinocembrin	270.3	2.228	2	4	57.5625	0.38227	-0.31946	0.20199	66.76	16.8519
Amomum kravanh Pierre ex Gagnep.	MOL000235	1,7-diphenyl-3,5-dihydroxy-1-heptene	282.41	3.635	2	2	49.0129	0.61257	-0.01493	0.18058	40.46	7.33044
Amomum kravanh Pierre ex Gagnep.	MOL000238	1,7-diphenyl-5-hydroxy-6-hepten-3-one	280.39	3.568	1	2	32.6498	0.80247	0.13946	0.18295	37.3	4.32192
Amomum kravanh Pierre ex Gagnep.;Glycyrrhiza uralensis Fisch.;Astragalus mongholicus Bunge	MOL000239	Jaranol	314.31	2.087	2	6	50.8288	0.6071	-0.21709	0.29148	89.13	15.5015
Amomum kravanh Pierre ex Gagnep.	MOL000242	7-O-Methyleriodictyol	302.3	2.281	3	6	56.5614	0.4592	-0.21202	0.27022	96.22	14.9873
Amomum kravanh Pierre ex Gagnep.	MOL000243	alpinolide peroxide	282.37	3.354	1	5	87.6678	0.50831	0.38369	0.18647	64.99	3.11319
Amomum kravanh Pierre ex Gagnep.	MOL000258	dehydrodiisoeugenol	312.39	4.154	1	4	56.8382	1.19393	0.52045	0.28531	47.92	8.36377
Amomum kravanh Pierre ex Gagnep.	MOL000260	5-[(2R,3R)-7-methoxy-3-methyl-5-[(E)-prop-1-enyl]-2,3-dihydrobenzofuran-2-yl]-1,3-benzodioxole	324.4	4.526	0	4	65.5526	1.26512	0.7036	0.40264	36.92	11.9297
Glycyrrhiza uralensis Fisch.	MOL001484	Inermine	284.28	2.442	1	5	75.1831	0.89459	0.39505	0.53754	57.15	11.7167
Glycyrrhiza uralensis Fisch.	MOL001792	DFV	256.27	2.565	2	4	32.7627	0.50823	-0.28845	0.18316	66.76	17.8857
Glycyrrhiza uralensis Fisch.;Astragalus mongholicus Bunge	MOL000211	Mairin	456.78	6.521	2	3	55.3771	0.73231	0.21532	0.7761	57.53	8.87371
Glycyrrhiza uralensis Fisch.	MOL002311	Glycyrol	366.39	4.851	2	6	90.7758	0.71361	-0.19965	0.66819	93.04	9.84999
Glycyrrhiza uralensis Fisch.	MOL002565	Medicarpin	270.3	2.658	1	4	49.2198	1.00452	0.52596	0.3351	47.92	8.4568
Glycyrrhiza uralensis Fisch.	MOL000359	sitosterol	414.79	8.084	1	1	36.9139	1.32059	0.87298	0.7512	20.23	5.37109
Glycyrrhiza uralensis Fisch.	MOL003656	Lupiwighteone	338.38	3.921	3	5	51.6357	0.67745	-0.23066	0.36739	90.9	15.6297
Glycyrrhiza uralensis Fisch.	MOL003896	7-Methoxy-2-methyl isoflavone	266.31	3.364	0	3	42.5647	1.15659	0.55574	0.19946	39.44	16.8867
Glycyrrhiza uralensis Fisch.;Astragalus mongholicus Bunge	MOL000417	Calycosin	284.28	2.316	2	5	47.7518	0.52379	-0.42774	0.24278	79.9	17.0967
Glycyrrhiza uralensis Fisch.	MOL004328	naringenin	272.27	2.298	3	5	59.2939	0.28421	-0.37053	0.21128	86.99	16.9765
Glycyrrhiza uralensis Fisch.	MOL004805	(2S)-2-[4-hydroxy-3-(3-methylbut-2-enyl)phenyl]-8,8-dimethyl-2,3-dihydropyrano[2,3-f]chromen-4-one	390.51	5.477	1	4	31.787	1.00126	0.25398	0.72403	55.76	14.8241
Glycyrrhiza uralensis Fisch.	MOL004806	euchrenone	406.56	6.353	1	4	30.2873	1.08957	0.38812	0.57386	55.76	15.8895
Glycyrrhiza uralensis Fisch.	MOL004808	glyasperin B	370.43	4.02	3	6	65.2244	0.47008	-0.08613	0.43851	96.22	16.0968
Glycyrrhiza uralensis Fisch.	MOL004810	glyasperin F	354.38	2.968	3	6	75.8368	0.43068	-0.14613	0.53514	96.22	15.6362
Glycyrrhiza uralensis Fisch.	MOL004811	Glyasperin C	356.45	4.734	3	5	45.5638	0.71318	0.06533	0.39947	79.15	3.12644
Glycyrrhiza uralensis Fisch.	MOL004814	Isotrifoliol	298.26	2.994	2	6	31.9448	0.53396	-0.24868	0.42422	93.04	7.90757
Glycyrrhiza uralensis Fisch.	MOL004815	(E)-1-(2,4-dihydroxyphenyl)-3-(2,2-dimethylchromen-6-yl)prop-2-en-1-one	322.38	3.955	2	4	39.6169	0.66355	-0.1192	0.35077	66.76	16.1649
Glycyrrhiza uralensis Fisch.	MOL004820	kanzonols W	336.36	3.631	2	5	50.4801	0.62607	0.03706	0.51704	79.9	0.150974
Glycyrrhiza uralensis Fisch.	MOL004824	(2S)-6-(2,4-dihydroxyphenyl)-2-(2-hydroxypropan-2-yl)-4-methoxy-2,3-dihydrofuro[3,2-g]chromen-7-one	384.41	2.957	3	7	60.2504	0.00058	-0.75679	0.63433	109.36	4.31313
Glycyrrhiza uralensis Fisch.	MOL004827	Semilicoisoflavone B	352.36	2.852	3	6	48.7776	0.4518	-0.32964	0.54732	100.13	17.0212
Glycyrrhiza uralensis Fisch.	MOL004828	Glepidotin A	338.38	3.895	3	5	44.7219	0.78639	0.06497	0.34685	90.9	16.0938
Glycyrrhiza uralensis Fisch.	MOL004829	Glepidotin B	340.4	3.876	3	5	64.4629	0.45507	-0.09264	0.34485	86.99	15.9799
Glycyrrhiza uralensis Fisch.	MOL004833	Phaseolinisoflavan	324.4	3.949	2	4	32.0081	1.00516	0.45837	0.44538	58.92	2.65658
Glycyrrhiza uralensis Fisch.	MOL004835	Glypallichalcone	284.33	3.402	1	4	61.5971	0.76307	0.22993	0.18993	55.76	17.0139
Glycyrrhiza uralensis Fisch.	MOL004838	8-(6-hydroxy-2-benzofuranyl)-2,2-dimethyl-5-chromenol	308.35	4.196	2	4	58.4373	0.99923	0.33547	0.38106	62.83	8.7144
Glycyrrhiza uralensis Fisch.	MOL004841	Licochalcone B	286.3	2.883	3	5	76.7574	0.46786	-0.46034	0.1935	86.99	17.018
Glycyrrhiza uralensis Fisch.	MOL004848	licochalcone G	354.43	4.349	3	5	49.255	0.64351	-0.03809	0.32325	86.99	15.7537
Glycyrrhiza uralensis Fisch.	MOL004849	3-(2,4-dihydroxyphenyl)-8-(1,1-dimethylprop-2-enyl)-7-hydroxy-5-methoxy-coumarin	368.41	4.026	3	6	59.6225	0.40477	-0.22774	0.42894	100.13	0.686474
Glycyrrhiza uralensis Fisch.	MOL004855	Licoricone	382.44	4.156	2	6	63.5785	0.53458	-0.14145	0.4712	89.13	16.369
Glycyrrhiza uralensis Fisch.	MOL004856	Gancaonin A	352.41	4.172	2	5	51.0752	0.79655	0.12653	0.40378	79.9	16.8211
Glycyrrhiza uralensis Fisch.	MOL004857	Gancaonin B	368.41	3.905	3	6	48.7944	0.57511	-0.09882	0.44924	100.13	16.4873
Glycyrrhiza uralensis Fisch.	MOL004860	licorice glycoside E	693.71	1.589	7	14	32.8874	-2.06015	-2.80412	0.27218	226.69	25.392
Glycyrrhiza uralensis Fisch.	MOL004863	3-(3,4-dihydroxyphenyl)-5,7-dihydroxy-8-(3-methylbut-2-enyl)chromone	354.38	3.654	4	6	66.3713	0.51836	-0.13356	0.41392	111.13	15.8115
Glycyrrhiza uralensis Fisch.	MOL004864	5,7-dihydroxy-3-(4-methoxyphenyl)-8-(3-methylbut-2-enyl)chromone	352.41	4.172	2	5	30.4888	0.9036	0.20983	0.41002	79.9	14.9892
Glycyrrhiza uralensis Fisch.	MOL004866	2-(3,4-dihydroxyphenyl)-5,7-dihydroxy-6-(3-methylbut-2-enyl)chromone	354.38	3.924	4	6	44.152	0.48037	-0.27591	0.41482	111.13	16.7704
Glycyrrhiza uralensis Fisch.	MOL004879	Glycyrin	382.44	4.667	2	6	52.6066	0.58707	-0.12803	0.47466	89.13	1.30968
Glycyrrhiza uralensis Fisch.	MOL004882	Licocoumarone	340.4	4.981	3	5	33.2109	0.84292	0.05669	0.3568	83.06	9.65513
Glycyrrhiza uralensis Fisch.	MOL004883	Licoisoflavone	354.38	3.654	4	6	41.6102	0.37192	-0.27197	0.41646	111.13	16.0908
Glycyrrhiza uralensis Fisch.	MOL004884	Licoisoflavone B	352.36	2.852	3	6	38.9287	0.46386	-0.18099	0.54714	100.13	15.7321
Glycyrrhiza uralensis Fisch.	MOL004885	licoisoflavanone	354.38	2.968	3	6	52.4662	0.39184	-0.22336	0.54488	96.22	15.6733
Glycyrrhiza uralensis Fisch.	MOL004891	shinpterocarpin	322.38	3.461	1	4	80.2953	1.10145	0.68497	0.72746	47.92	6.50422
Glycyrrhiza uralensis Fisch.	MOL004898	(E)-3-[3,4-dihydroxy-5-(3-methylbut-2-enyl)phenyl]-1-(2,4-dihydroxyphenyl)prop-2-en-1-one	340.4	4.489	4	5	46.2679	0.40751	-0.39983	0.3062	97.99	15.2357
Glycyrrhiza uralensis Fisch.	MOL004903	liquiritin	418.43	0.661	5	9	65.6901	-1.06319	-1.93387	0.73893	145.91	17.9631
Glycyrrhiza uralensis Fisch.	MOL004904	licopyranocoumarin	384.41	3.036	3	7	80.36	0.13121	-0.6242	0.6535	109.36	0.084551
Glycyrrhiza uralensis Fisch.	MOL004905	3,22-Dihydroxy-11-oxo-delta(12)-oleanene-27-alpha-methoxycarbonyl-29-oic acid	512.75	4.368	1	6	34.3194	-0.05707	-0.74779	0.54718	89.9	3.5576
Glycyrrhiza uralensis Fisch.	MOL004907	Glyzaglabrin	298.26	2.1	2	6	61.0689	0.34043	-0.19518	0.35347	89.13	21.2024
Glycyrrhiza uralensis Fisch.	MOL004908	Glabridin	324.4	3.949	2	4	53.2451	0.97152	0.36127	0.46967	58.92	0.026433
Glycyrrhiza uralensis Fisch.	MOL004910	Glabranin	324.4	4.422	2	4	52.8957	0.97224	0.30943	0.31208	66.76	16.2426
Glycyrrhiza uralensis Fisch.	MOL004911	Glabrene	322.38	3.766	2	4	46.2669	0.98912	0.04182	0.43902	58.92	3.62903
Glycyrrhiza uralensis Fisch.	MOL004912	Glabrone	336.36	3.119	2	5	52.5122	0.58553	-0.11151	0.49645	79.9	16.0913
Glycyrrhiza uralensis Fisch.	MOL004913	1,3-dihydroxy-9-methoxy-6-benzofurano[3,2-c]chromenone	298.26	2.994	2	6	48.1415	0.47616	-0.18646	0.42831	93.04	8.86543
Glycyrrhiza uralensis Fisch.	MOL004914	1,3-dihydroxy-8,9-dimethoxy-6-benzofurano[3,2-c]chromenone	328.29	2.978	2	7	62.9014	0.39772	-0.34196	0.52759	102.27	9.32248
Glycyrrhiza uralensis Fisch.	MOL004915	Eurycarpin A	338.38	3.921	3	5	43.2773	0.43309	-0.0643	0.37429	90.9	17.0957
Glycyrrhiza uralensis Fisch.	MOL004917	glycyroside	562.57	-0.73	6	13	37.2503	-1.57693	-2.56063	0.79156	197.74	14.6221
Glycyrrhiza uralensis Fisch.	MOL004924	(-)-Medicocarpin	432.46	0.753	4	9	40.994	-0.59613	-1.34311	0.95059	127.07	13.1962
Glycyrrhiza uralensis Fisch.	MOL004935	Sigmoidin-B	356.4	3.887	4	6	34.8811	0.41684	-0.41218	0.41455	107.22	14.4947
Glycyrrhiza uralensis Fisch.	MOL004941	(2R)-7-hydroxy-2-(4-hydroxyphenyl)chroman-4-one	256.27	2.565	2	4	71.123	0.41458	-0.24532	0.18303	66.76	18.0933
Glycyrrhiza uralensis Fisch.	MOL004945	(2S)-7-hydroxy-2-(4-hydroxyphenyl)-8-(3-methylbut-2-enyl)chroman-4-one	324.4	4.422	2	4	36.5654	0.72269	-0.04432	0.32291	66.76	17.9472
Glycyrrhiza uralensis Fisch.	MOL004948	Isoglycyrol	366.39	4.359	1	6	44.6992	0.90735	0.05471	0.83845	82.04	6.69096
Glycyrrhiza uralensis Fisch.	MOL004949	Isolicoflavonol	354.38	3.628	4	6	45.17	0.54216	-0.41621	0.41859	111.13	15.553
Glycyrrhiza uralensis Fisch.	MOL004957	HMO	268.28	2.583	1	4	38.3654	0.79204	0.25287	0.21067	59.67	16.5594
Glycyrrhiza uralensis Fisch.	MOL004959	1-Methoxyphaseollidin	354.43	4.247	2	5	69.981	1.00573	0.48173	0.63739	68.15	9.52626
Glycyrrhiza uralensis Fisch.	MOL004961	Quercetin der.	330.31	1.819	3	7	46.4494	0.3923	-0.43924	0.3343	109.36	16.6119
Glycyrrhiza uralensis Fisch.	MOL004966	3'-Hydroxy-4'-O-Methylglabridin	354.43	3.932	2	5	43.715	1.00069	0.72952	0.57406	68.15	-0.609992
Glycyrrhiza uralensis Fisch.	MOL000497	licochalcone a	338.43	4.617	2	4	40.7897	0.81609	-0.20512	0.28517	66.76	16.1973
Glycyrrhiza uralensis Fisch.	MOL004974	3'-Methoxyglabridin	354.43	3.932	2	5	46.1615	0.94301	0.46533	0.57393	68.15	0.523303
Glycyrrhiza uralensis Fisch.	MOL004978	2-[(3R)-8,8-dimethyl-3,4-dihydro-2H-pyrano[6,5-f]chromen-3-yl]-5-methoxyphenol	338.43	4.2	1	4	36.2143	1.12015	0.61041	0.52122	47.92	-0.132376
Glycyrrhiza uralensis Fisch.	MOL004980	Inflacoumarin A	322.38	4.7	2	4	39.7091	0.73262	-0.24488	0.32613	70.67	2.3103
Glycyrrhiza uralensis Fisch.	MOL004985	icos-5-enoic acid	310.58	7.748	1	2	30.7029	1.21939	1.09146	0.19725	37.3	5.27989
Glycyrrhiza uralensis Fisch.	MOL004988	Kanzonol F	420.54	5.302	1	5	32.4683	1.1751	0.56134	0.89364	57.15	9.97581
Glycyrrhiza uralensis Fisch.	MOL004989	6-prenylated eriodictyol	356.4	3.887	4	6	39.2238	0.3988	-0.28652	0.41259	107.22	16.5171
Glycyrrhiza uralensis Fisch.	MOL004990	7,2',4'-trihydroxy－5-methoxy-3－arylcoumarin	300.28	2.56	3	6	83.7144	0.23536	-0.59042	0.27136	100.13	0.991565
Glycyrrhiza uralensis Fisch.	MOL004991	7-Acetoxy-2-methylisoflavone	294.32	3.148	0	4	38.9233	0.7385	0.15501	0.26217	56.51	17.4851
Glycyrrhiza uralensis Fisch.	MOL004993	8-prenylated eriodictyol	356.4	3.887	4	6	53.7948	0.43027	-0.44077	0.40383	107.22	15.7023
Glycyrrhiza uralensis Fisch.	MOL004996	gadelaidic acid	310.58	7.748	1	2	30.7029	1.20462	0.93932	0.19725	37.3	5.24805
Glycyrrhiza uralensis Fisch.	MOL000500	Vestitol	272.32	3.145	2	4	74.6552	0.8597	0.29675	0.20935	58.92	3.00198
Glycyrrhiza uralensis Fisch.	MOL005000	Gancaonin G	352.41	4.172	2	5	60.4352	0.77907	0.22572	0.39404	79.9	16.1346
Glycyrrhiza uralensis Fisch.	MOL005001	Gancaonin H	420.49	4.708	3	6	50.1037	0.60083	-0.13541	0.78416	100.13	16.6361
Glycyrrhiza uralensis Fisch.	MOL005003	Licoagrocarpin	338.43	4.514	1	4	58.8139	1.2273	0.60553	0.58498	47.92	9.44571
Glycyrrhiza uralensis Fisch.	MOL005007	Glyasperins M	368.41	3.219	2	6	72.6708	0.49495	-0.04201	0.59274	85.22	15.574
Glycyrrhiza uralensis Fisch.	MOL005008	Glycyrrhiza flavonol A	370.38	2.169	4	7	41.2753	-0.08815	-0.80596	0.59512	120.36	13.7085
Glycyrrhiza uralensis Fisch.	MOL005012	Licoagroisoflavone	336.36	3.482	2	5	57.2822	0.70518	0.08536	0.48679	79.9	19.6424
Glycyrrhiza uralensis Fisch.	MOL005013	18α-hydroxyglycyrrhetic acid	486.76	4.545	3	5	41.1614	-0.28855	-0.77989	0.7091	94.83	4.95981
Glycyrrhiza uralensis Fisch.	MOL005016	Odoratin	314.31	2.299	2	6	49.9482	0.41543	-0.23707	0.30487	89.13	16.3483
Glycyrrhiza uralensis Fisch.	MOL005017	Phaseol	336.36	4.867	2	5	78.7662	0.75862	-0.05608	0.57867	83.81	9.64292
Glycyrrhiza uralensis Fisch.	MOL005018	Xambioona	388.49	4.675	0	4	54.8492	1.0857	0.51553	0.87419	44.76	14.4992
Glycyrrhiza uralensis Fisch.	MOL005020	dehydroglyasperins C	340.4	4.301	4	5	53.8233	0.68108	-0.12403	0.37006	90.15	2.748
Glycyrrhiza uralensis Fisch.;Astragalus mongholicus Bunge; Cistanche deserticola Ma; Amomum kravanh Pierre ex Gagnep.	MOL000098	quercetin	302.25	1.504	5	7	46.4333	0.04842	-0.7689	0.27525	131.36	14.4005
Glycyrrhiza uralensis Fisch.	MOL001789	isoliquiritigenin	256.27	2.9	3	4	85.3218	0.43959	-0.40612	0.14805	77.76	17.664
Glycyrrhiza uralensis Fisch.	MOL002298	aloeemodin	272.27	0.501	3	5	20.6467	-0.2225	-0.85335	0.23937	94.83	0
Glycyrrhiza uralensis Fisch.	MOL004804	18beta-glycyrrhetinic acid	470.76	5.491	2	4	22.0526	0.10432	-0.5263	0.7429	74.6	0
Glycyrrhiza uralensis Fisch.	MOL004876	Glycyram	823.04	2.415	8	16	19.6173	-2.65678	-2.85948	0.11053	267.04	0
Astragalus mongholicus Bunge	MOL000296	hederagenin	414.79	8.084	1	1	36.9139	1.31876	0.96428	0.75072	20.23	5.34751
Astragalus mongholicus Bunge; Atractylodes macrocephala Koidz.	MOL000033	(3S,8S,9S,10R,13R,14S,17R)-10,13-dimethyl-17-[(2R,5S)-5-propan-2-yloctan-2-yl]-2,3,4,7,8,9,11,12,14,15,16,17-dodecahydro-1H-cyclopenta[a]phenanthren-3-ol	428.82	8.54	1	1	36.2285	1.44856	1.09243	0.78288	20.23	5.21792
Astragalus mongholicus Bunge; Glycyrrhiza uralensis Fisch.	MOL000354	isorhamnetin	316.28	1.755	4	7	49.6044	0.30933	-0.54258	0.306	120.36	14.3393
Astragalus mongholicus Bunge	MOL000371	3,9-di-O-methylnissolin	314.36	2.892	0	5	53.7415	1.17622	0.6339	0.47573	46.15	8.99602
Astragalus mongholicus Bunge	MOL000374	5'-hydroxyiso-muronulatol-2',5'-di-O-glucoside	642.67	-0.948	9	16	41.7177	-2.46617	-3.61524	0.69251	246.68	2.52492
Astragalus mongholicus Bunge	MOL000378	7-O-methylisomucronulatol	316.38	3.379	1	5	74.6861	1.08295	0.84137	0.29792	57.15	2.98281
Astragalus mongholicus Bunge	MOL000379	9,10-dimethoxypterocarpan-3-O-β-D-glucoside	462.49	0.737	4	10	36.7367	-0.62676	-1.49571	0.9243	136.3	13.0632
Astragalus mongholicus Bunge	MOL000380	(6aR,11aR)-9,10-dimethoxy-6a,11a-dihydro-6H-benzofurano[3,2-c]chromen-3-ol	300.33	2.641	1	5	64.2555	0.93406	0.54651	0.42486	57.15	8.4937
Astragalus mongholicus Bunge	MOL000387	Bifendate	418.38	2.563	0	10	31.0978	0.15111	-0.06374	0.66553	107.98	17.9619
Astragalus mongholicus Bunge; Glycyrrhiza uralensis Fisch.	MOL000392	formononetin	268.28	2.583	1	4	69.6739	0.78264	0.02378	0.21202	59.67	17.0369
Astragalus mongholicus Bunge	MOL000398	isoflavanone	316.33	2.415	2	6	109.987	0.52673	0.1744	0.29572	85.22	15.5075
Astragalus mongholicus Bunge; Glycyrrhiza uralensis Fisch.	MOL000422	kaempferol	286.25	1.771	4	6	41.8822	0.26096	-0.55335	0.24066	111.13	14.7434
Astragalus mongholicus Bunge	MOL000433	FA	441.45	0.007	7	13	68.9604	-1.50099	-2.58743	0.7057	213.28	24.8112
Astragalus mongholicus Bunge	MOL000438	(3R)-3-(2-hydroxy-3,4-dimethoxyphenyl)chroman-7-ol	302.35	3.128	2	5	67.6675	0.96088	0.34092	0.26479	68.15	2.90447
Astragalus mongholicus Bunge	MOL000439	isomucronulatol-7,2'-di-O-glucosiole	626.67	-0.68	8	15	49.2811	-2.21931	-3.36252	0.62065	226.45	0.933287
Astragalus mongholicus Bunge	MOL000442	1,7-Dihydroxy-3,9-dimethoxy pterocarpene	314.31	3.113	2	6	39.0454	0.88542	-0.03565	0.47943	81.29	7.9463
Astragalus mongholicus Bunge	MOL000407	astragalosideⅣ	785.09	-0.348	9	14	22.503	-2.11069	-3.41086	0.15118	228.22	0
Astragalus mongholicus Bunge	MOL000409	AstragalosideIV	785.09	-0.348	9	14	17.7415	-2.21604	-3.16915	0.15123	228.22	0
Astragalus mongholicus Bunge; Dioscorea oppositifolia L.	MOL000842	sucrose	342.34	-4.311	8	11	7.17082	-2.89053	-6.67141	0.2273	189.53	0
Cistanche deserticola Ma; Rheum palmatum L.	MOL000358	beta-sitosterol	414.79	8.084	1	1	36.9139	1.32463	0.98588	0.75123	20.23	5.35549
Cistanche deserticola Ma	MOL005320	arachidonate	304.52	6.414	1	2	45.5732	1.26865	0.57974	0.20491	37.3	7.56222
Cistanche deserticola Ma	MOL005384	suchilactone	368.41	3.731	0	6	57.5188	0.82023	0.27669	0.55573	63.22	9.03455
Cistanche deserticola Ma	MOL007563	Yangambin	446.54	2.602	0	8	57.5254	0.67318	0.00538	0.80801	73.84	3.60711
Cistanche deserticola Ma	MOL008871	Marckine	475.69	5.296	3	5	37.0536	0.85524	-0.09512	0.68735	69.75	13.5609
Dioscorea oppositifolia L.	MOL001559	piperlonguminine	273.36	2.934	1	4	30.7114	0.95227	0.26509	0.1802	47.56	8.65632
Dioscorea oppositifolia L.	MOL001736	(-)-taxifolin	304.27	1.485	5	7	60.5062	-0.24278	-1.01861	0.27342	127.45	14.3731
Dioscorea oppositifolia L.	MOL000310	Denudatin B	356.45	2.804	0	5	61.4724	0.9047	0.3478	0.37838	53.99	7.71269
Dioscorea oppositifolia L.	MOL000322	Kadsurenone	356.45	2.804	0	5	54.723	0.81874	0.51544	0.37829	53.99	9.15619
Dioscorea oppositifolia L.	MOL005429	hancinol	372.5	2.464	1	5	64.0133	0.53368	0.1719	0.37314	64.99	4.05684
Dioscorea oppositifolia L.	MOL005430	hancinone C	400.51	3.344	0	6	59.0459	0.74216	0.05505	0.38965	63.22	4.14269
Dioscorea oppositifolia L.	MOL005435	24-Methylcholest-5-enyl-3belta-O-glucopyranoside_qt	400.76	7.628	1	1	37.5768	1.33061	0.95549	0.71653	20.23	4.90583
Dioscorea oppositifolia L.	MOL005438	campesterol	400.76	7.628	1	1	37.5768	1.34459	0.94546	0.71488	20.23	4.83204
Dioscorea oppositifolia L.	MOL005440	Isofucosterol	412.77	7.834	1	1	43.7764	1.36229	0.97011	0.7576	20.23	5.18092
Dioscorea oppositifolia L.	MOL000449	Stigmasterol	412.77	7.64	1	1	43.8299	1.44458	1.00045	0.75665	20.23	5.5746
Dioscorea oppositifolia L.	MOL005458	Dioscoreside C_qt	444.72	3.964	2	4	36.3823	0.38532	-0.43812	0.87051	58.92	5.48971
Dioscorea oppositifolia L.	MOL000546	diosgenin	414.69	4.634	1	3	80.8779	0.81998	0.27383	0.80979	38.69	4.13705
Dioscorea oppositifolia L.	MOL005461	Doradexanthin	584.96	8.725	2	3	38.1558	0.51567	-1.19296	0.53662	57.53	4.12996
Dioscorea oppositifolia L.	MOL005463	Methylcimicifugoside_qt	556.81	3.208	1	7	31.6935	0.20871	-0.40946	0.23655	86.75	11.2929
Dioscorea oppositifolia L.	MOL005465	AIDS180907	394.45	4.806	3	6	45.3284	0.73263	-0.00015	0.77301	100.13	14.8632
Dioscorea oppositifolia L.	MOL000953	CLR	386.73	7.376	1	1	37.8739	1.43101	1.12678	0.67677	20.23	4.51883

## Sheet: supplementary table 2
EMT-related targets after removing the duplicate values
A1BG	DUSP6	KRT75	NFATC1	SMAD1
A2M	DUXAP10	KRT8	NFATC2	SMAD2
ABCA1	DUXAP8	KRT80	NFATC3	SMAD3
ABCA2	DUXAP9	KRT9	NFE2L2	SMAD4
ABCB1	DVL1	KSR1	NFE2L3	SMAD5
ABCB5	DVL2	L1CAM	NFIB	SMAD5-AS1
ABCC1	DVL3	LACTB	NFIC	SMAD6
ABCC3	DYNC1H1	LAIR1	NFKB1	SMAD7
ABCC4	DYRK2	LAMA1	NFKBIA	SMARCA2
ABCC5	E2F1	LAMA2	NFYA	SMARCA4
ABCD3	E2F3	LAMA3	NFYC	SMARCAL1
ABCF1	E2F5	LAMA4	NGF	SMARCB1
ABCF2	E2F7	LAMA5	NGFR	SMARCC1
ABCG2	E2F8	LAMB3	NID1	SMARCD3
ABHD5	EBF3	LAMC2	NISCH	SMARCE1
ABI1	EBI3	LAMP1	NKAP	SMC1A
ABL1	EBNA1BP2	LAMP2	NKD2	SMC2
ACACA	ECH1	LAMP3	NKILA	SMC4
ACAN	ECI2	LAMTOR3	NKX2-1	SMG1
ACAP2	ECM1	LAMTOR5	NKX2-5	SMO
ACE2	ECPAS	LAPTM4B	NKX2-8	SMURF1
ACKR3	ECT2	LAPTM5	NKX3-2	SMURF2
ACLY	EDA	LARP1	NKX6-1	SMYD2
ACOT12	EDA2R	LARP7	NLK	SMYD3
ACP1	EDAR	LASP1	NLRP1	SNAI1
ACP3	EDARADD	LATS1	NLRP3	SNAI1P1
ACSL4	EDIL3	LATS2	NLRX1	SNAI2
ACSS2	EDN1	LAYN	NMB	SNAI3
ACTA1	EDN2	LBR	NME1	SND1
ACTA2	EDN3	LBX1	NMI	SNED1
ACTA2-AS1	EDNRA	LBX2-AS1	NMRAL2P	SNHG1
ACTB	EDNRB	LCN2	NMU	SNHG10
ACTBL2	EED	LDC1P	NNMT	SNHG11
ACTC1	EEF1A1	LDHA	NNT-AS1	SNHG12
ACTG1	EEF1A2	LDHB	NOB1	SNHG14
ACTG2	EEF1B2	LDHC	NOC2L	SNHG15
ACTL6A	EEF1D	LDHD	NOC4L	SNHG16
ACTL8	EEF1E1	LDLRAD4-AS1	NOD2	SNHG20
ACTN1	EEF2	LEF1	NODAL	SNHG29
ACTN4	EEF2K	LEF1-AS1	NOG	SNHG3
ACVR1	EEFSEC	LEFTY1	NOM1	SNHG4
ACVR1B	EFEMP1	LEFTY2	NONO	SNHG5
ACVRL1	EFEMP2	LELP1	NOP14	SNHG6
ADA	EFHD2	LEP	NOP2	SNHG7
ADAM10	EFL1	LGALS1	NORAD	SNHG8
ADAM12	EFNA2	LGALS3	NOS2	SNIP1
ADAM15	EFNB1	LGALS3BP	NOS3	SNORA21
ADAM17	EFNB2	LGALS7	NOTCH1	SNORA71B
ADAM23	EFS	LGALS9	NOTCH2	SNORA80E
ADAM28	EFTUD2	LGALSL	NOTCH3	SNORD47
ADAM33	EGF	LGMN	NOTCH4	SNORD76
ADAM8	EGFL6	LGR4	NOVA1	SNRNP70
ADAM9	EGFL7	LGR5	NOVA2	SNRPA1
ADAMTS15	EGFR	LHFPL3	NOX1	SNRPB
ADAMTS18	EGFR-AS1	LHX1	NOX4	SNRPB2
ADAMTS6	EGLN1	LHX2	NPEPPS	SNRPD1
ADAMTS9	EGLN3	LIF	NPHS1	SNRPD2
ADAMTS9-AS1	EGR1	LIFR	NPM1	SNW1
ADAMTS9-AS2	EGR2	LILRB1	NPPA	SNX1
ADAMTSL1	EHD1	LIMA1	NPTN-IT1	SNX27
ADAR	EHD2	LIMCH1	NQO1	SNX6
ADCYAP1	EHF	LIMD1	NR1D2	SOCS1
ADGRE5	EHMT2	LIMK1	NR1H2	SOCS2
ADGRF1	EI24	LIMS1	NR1H3	SOCS3
ADGRF5	EID2	LIN28A	NR1H4	SOCS5
ADGRG1	EIF2AK3	LIN28B	NR1I2	SOD1
ADGRL2	EIF2AK4	LIN7A	NR2C2	SOD2
ADIPOQ	EIF2S1	LINC00106	NR2F1-AS1	SOD3
ADIPOR1	EIF3C	LINC00165	NR2F2	SOHLH2
ADM	EIF3E	LINC00261	NR2F2-AS1	SORBS1
ADORA3	EIF3F	LINC00273	NR3C1	SORBS2
ADPGK-AS1	EIF3G	LINC00313	NR3C2	SOS1
ADRB2	EIF3I	LINC00324	NR4A1	SOS2
ADRB3	EIF3L	LINC00339	NR4A3	SOSTDC1
AEBP1	EIF3M	LINC00426	NR5A1	SOWAHB
AFAP1	EIF4A1	LINC00460	NR5A2	SOX1
AFAP1-AS1	EIF4A3	LINC00461	NRARP	SOX10
AFAP1L2	EIF4B	LINC00467	NRAS	SOX11
AFDN	EIF4E	LINC00473	NRCAM	SOX12
AFDN-DT	EIF4G1	LINC00511	NREP	SOX13
AFF1	EIF5A	LINC00525	NRF1	SOX17
AFF2	EIF5A2	LINC00612	NRG1	SOX18
AFF4	EIF6	LINC00645	NRON	SOX2
AFG3L2	ELAVL1	LINC00662	NRP1	SOX2-OT
AFP	ELF1	LINC00665	NRP2	SOX3
AGAP2-AS1	ELF3	LINC00667	NRTN	SOX4
AGBL2	ELF5	LINC00668	NSD2	SOX5
AGER	ELK1	LINC00673	NSD3	SOX6
AGFG1	ELK3	LINC00839	NSDHL	SOX7
AGK	ELL3	LINC00842	NSF	SOX8
AGO1	ELMO2	LINC00858	NT5DC2	SOX9
AGO2	ELN	LINC00861	NT5E	SOX9-AS1
AGR2	ELOC	LINC00886	NTF3	SP1
AGRN	ELSPBP1	LINC00887	NTF4	SP100
AGT	EMB	LINC00922	NTN1	SP3
AGTR1	EMID1	LINC00941	NTN4	SP7
AGTR2	EMILIN3	LINC00958	NTRK1	SPAAR
AHDC1	EML4	LINC00960	NTRK2	SPAG5
AHNAK	EMP1	LINC00963	NTRK3	SPAG9
AHNAK2	EMP2	LINC01013	NTS	SPANXA1
AHR	EMP3	LINC01108	NTSR1	SPANXB1
AHSA1	EMX1	LINC01116	NUAK1	SPARC
AHSG	EMX2	LINC01123	NUB1	SPARCL1
AICDA	EN2	LINC01133	NUBPL	SPATA18
AIF1	ENAH	LINC01186	NUCB1	SPDEF
AIFM1	ENAM	LINC01235	NUCB2	SPEN
AIM2	ENG	LINC01287	NUDT1	SPG7
AIMP1	ENKUR	LINC01305	NUDT2	SPHK1
AIP	ENO1	LINC01354	NUDT5	SPIDR
AJAP1	ENO2	LINC01410	NUDT6	SPIN1
AJUBA	ENPP2	LINC01433	NUMB	SPINDOC
AK4	EP300	LINC01503	NUMBL	SPINK1
AKAP10	EPAS1	LINC01541	NUP205	SPINK13
AKAP12	EPB41L1	LINC01546	NUP62	SPINK2
AKAP13	EPB41L3	LINC01605	NUP93	SPINK6
AKAP4	EPB41L4A-DT	LINC01638	NUPR1	SPINK7
AKAP8	EPB41L4B	LINC01852	NUS1	SPINT2
AKAP9	EPB41L5	LINC01939	NUSAP1	SPN
AKIP1	EPCAM	LINC02163	NVL	SPO11
AKIRIN2	EPDR1	LINC02231	OAS2	SPOCK1
AKNA	EPHA1	LINC02470	OAT	SPON2
AKR1B1	EPHA2	LINC02580	OBI1	SPOP
AKR1B10	EPHA3	LINC02599	OBSCN	SPP1
AKR1B10P1	EPHA4	LINC02862	OCLN	SPRED2
AKR1C1	EPHA7	LINC02893	ODC1	SPRR1A
AKR1C2	EPHA8	LINC-ROR	ODR4	SPRR2A
AKR1C3	EPHB2	LINGO2	OGA	SPRY1
AKT1	EPHB3	LINP1	OGDHL	SPRY2
AKT2	EPHB6	LIPG	OGN	SPRY4
AKT3	EPIST	LIPH	OGT	SPRY4-IT1
AKTIP	EPN3	LLGL1	OIP5	SPSB1
ALAD	EPO	LLGL2	OIP5-AS1	SPSB3
ALB	EPPK1	LMCD1-AS1	OLA1	SPTA1
ALCAM	EPRS1	LMNA	OLFM4	SPTAN1
ALDH16A1	EPS15	LMNB1	OLIG1	SPTBN1
ALDH1A1	EPS8	LMNB2	OLIG2	SPTLC1
ALDH2	EPS8L2	LMO3	OLR1	SPZ1
ALDH3A1	EPSTI1	LMO4	OMA1	SQLE
ALDH7A1	ERAS	LMX1A	ONECUT1	SQOR
ALDOA	ERBB2	LNCNEF	ONECUT2	SQSTM1
ALDOB	ERBB3	LNCRNA-ATB	OPCML	SRA1
ALG13	ERBB4	LNX1	OPN3	SRC
ALK	ERBIN	LOC105374902	OPRM1	SRCIN1
ALKBH2	ERCC1	LOC107832851	OR10G2	SREBF1
ALKBH5	ERCC2	LOC108353817	OR51E2	SREBF2
ALOX12	EREG	LOC108942766	ORAI1	SRF
ALOX5	ERG	LOC109113863	ORAI2	SRGAP1
ALPL	ERGIC3	LOC110806263	OS9	SRGN
ALPP	ERH	LOC111099027	OSBPL1A	SRI
ALX1	ERLIN2	LOC111099028	OSM	SRP72
ALX4	ERLNC1	LOC111162621	OSMR	SRPK1
AMBN	ERN1	LOC111365171	OSR2	SRPK2
AMELX	ERO1A	LOC111589215	OTUB1	SRPX2
AMFR	ERP29	LOC117134604	OTUB2	SRSF1
AMH	ERRFI1	LOC117134605	OTUD1	SRSF2
AMOT	ERVK-10	LOC117134606	OTUD4	SRSF3
AMOTL1	ERVW-1	LOC117134607	OTUD7B	SRSF5
AMOTL2	ESF1	LOC117134608	OTX1	SRSF6
ANG	ESM1	LOC117134611	OTX2	SRXN1
ANGPT1	ESPL1	LOC117135104	OVOL1	SSB
ANGPT2	ESR1	LOC117135105	OVOL2	SSBP1
ANGPTL1	ESR2	LOC117135106	P2RX4	SSBP2
ANGPTL2	ESRP1	LONP1	P2RX7	SSH1
ANGPTL4	ESRP2	LONP2	P2RY11	SSRP1
ANKRD1	ESRRA	LOX	P2RY2	SST
ANKRD11	ESRRB	LOXL1	P4HA1	SSX2
ANKS1B	ETFA	LOXL2	P4HA3	ST14
ANLN	ETS1	LOXL3	P4HB	ST2
ANO1	ETS2	LPAR1	PA2G4	ST3GAL1
ANPEP	ETV1	LPAR2	PABPC1	ST3GAL5
ANTXR1	ETV4	LPAR4	PABPC4	ST6GAL1
ANTXR2	ETV5	LPL	PABPN1	ST7L
ANXA1	ETV6	LPP	PADI1	ST8SIA1
ANXA10	ETV7	LRG1	PADI2	STAMBPL1
ANXA11	EVA1A	LRIG1	PADI4	STARD13
ANXA2	EWSAT1	LRP1	PAFAH1B2	STAT1
ANXA3	EWSR1	LRP2	PAGE2	STAT2
ANXA4	EXOC1	LRP4	PAICS	STAT3
ANXA5	EXOC4	LRP5	PAK1	STAT4
AOC4P	EXOC5	LRP6	PAK4	STAT5A
AP1G1	EXOC7	LRPAP1	PAK5	STAT5B
AP1G2	EXOC8	LRRC8A	PAK6	STAT6
AP2A2	EXOSC4	LRRFIP1	PALLD	STC1
AP2B1	EXOSC9	LSAMP-AS1	PALM3	STC2
AP3B2	EYA1	LSINCT5	PAN2	STEAP1
APBA3	EYA2	LSM14A	PANDAR	STIM1
APBB1	EYA4	LTB	PAPPA	STIM2
APBB3	EZH2	LTB4R2	PAPPA2	STIP1
APC	EZR	LTBP1	PAPSS2	STK11
APC2	F11R	LTBP2	PAQR3	STK11IP
APEX1	F2	LTF	PAQR4	STK16
APLF	F2R	LUC7L2	PARD3	STK17A
APLNR	F2RL1	LUC7L3	PARD6A	STK26
APOA1	F2RL2	LUCAT1	PARD6B	STK3
APOA4	F2RL3	LUZP1	PARG	STK32A
APOB	F3	LVRN	PARK7	STK33
APOBEC3A	FAAP100	LY6D	PARP1	STK36
APOE	FABP12	LY6K	PARP10	STK38
APOL3	FABP4	LY75	PARP12	STK38L
APP	FABP5	LYN	PARP2	STK39
AQP2	FAF1	LYPD3	PARP3	STK4
AQP3	FALEC	LYPLA1	PARP6	STMN1
AQP5	FAM107A	LYRM1	PARVA	STON2
AQP8	FAM120A	LZTFL1	PATZ1	STOX1
AQP9	FAM13A	LZTS1	PAWR	STRAP
AR	FAM13B	MACC1	PAX1	STT3A
ARAP1	FAM172A	MACROH2A1	PAX2	STUB1
ARAP1-AS1	FAM30A	MAD2L1	PAX5	STX2
ARAP1-AS2	FAM3B	MAD2L2	PAX6	STYK1
AREG	FAM3C	MADD	PAX8	STYX
ARF1	FAM3D-AS1	MAEL	PAX9	SUB1
ARF4	FAM83A	MAFG	PBK	SUFU
ARF6	FAM83A-AS1	MAFG-DT	PBLD	SULF1
ARG1	FAM83B	MAFK	PBRM1	SULF2
ARHGAP1	FAM83D	MAGEA3	PBX1	SULT1A3
ARHGAP12	FAM83H	MAGEA4	PBX3	SULT2B1
ARHGAP15	FAM98A	MAGEC2	PBXIP1	SUMO1
ARHGAP21	FANCD2	MAGED1	PCA3	SUMO1P3
ARHGAP25	FANCI	MAGI1-IT1	PCAT6	SUN2
ARHGAP26	FANK1	MAGI2	PCAT7	SUPT20H
ARHGAP27P1	FAP	MAL2	PCBP1	SUV39H1
ARHGAP31	FARSA	MALAT1	PCBP2	SUZ12
ARHGAP35	FAS	MALT1	PCBP2-OT1	SYCP1
ARHGAP4	FASLG	MAML1	PCDH10	SYDE1
ARHGAP45	FASN	MAML3	PCDH17	SYF2
ARHGAP5	FAT1	MAN1B1	PCDH20	SYK
ARHGDIA	FAT4	MANF	PCDH7	SYMPK
ARHGDIB	FBL	MAOA	PCDH8	SYNCRIP
ARHGEF10L	FBLN1	MAOB	PCDH9	SYNE1
ARHGEF11	FBLN2	MAP1B	PCDHB3	SYNE2
ARHGEF12	FBLN5	MAP1LC3A	PCDHGA10	SYNE3
ARHGEF2	FBN1	MAP1LC3B	PCDHGA9	SYNM
ARID1A	FBN2	MAP2K1	PCGEM1	SYNPO
ARID2	FBP1	MAP2K3	PCGF2	SYP
ARID3B	FBXL14	MAP2K4	PCMT1	SYPL1
ARL1	FBXL18	MAP2K5	PCNA	SYT1
ARL2	FBXL19-AS1	MAP2K7	PCNP	SYT13
ARL2BP	FBXL5	MAP3K2	PCP4	SYVN1
ARL4C	FBXL7	MAP3K20	PCSK1	TAB1
ARMC2	FBXO11	MAP3K3	PDCD1	TAB2
ARMC8	FBXO16	MAP3K4	PDCD1LG2	TAB3
ARNILA	FBXO2	MAP3K7	PDCD2	TACC3
ARNT	FBXO22	MAP3K8	PDCD4	TACR3-AS1
ARNTL	FBXO31	MAP3K9	PDCD5	TACSTD2
ARPC2	FBXO32	MAP4K4	PDCD6IP	TAF7
ARPP19	FBXO45	MAP7D1	PDE4A	TAFA5
ARRB1	FBXW11	MAPK1	PDE4D	TAFAZZIN
ARRDC1	FBXW7	MAPK10	PDGFA	TAGLN
ARRDC3	FCGBP	MAPK11	PDGFB	TAGLN2
ART1	FCGR2A	MAPK12	PDGFD	TAOK1
ARTN	FCN2	MAPK14	PDGFRA	TAOK3
ASAP1	FDPS	MAPK3	PDGFRB	TAS1R3
ASAP1-IT1	FEN1	MAPK6	PDHA1	TBC1D31
ASB3	FENDRR	MAPK7	PDHB	TBILA
ASCC2	FER	MAPK8	PDIA3P1	TBK1
ASCL1	FER1L4	MAPKAP1	PDIA6	TBL1XR1
ASCL2	FERMT1	MAPKAPK2	PDK1	TBX1
ASH2L	FERMT2	MAPRE1	PDLIM1	TBX18
ASIC1	FERMT3	MARCKS	PDLIM2	TBX2
ASIC3	FEZF1	MARK2	PDLIM5	TBX20
ASPH	FEZF1-AS1	MARVELD1	PDPK1	TBX22
ASPM	FFAR4	MARVELD2	PDPN	TBX3
ASPN	FGA	MARVELD3	PDX1	TBX4
ATAD2	FGD4	MASTL	PDZD2	TBX5
ATAD3A	FGD5-AS1	MAT2A	PDZD9	TBXT
ATAD3B	FGF1	MATR3	PDZK1	TCF12
ATF1	FGF10	MAVS	PEA15	TCF15
ATF2	FGF14	MAZ	PEAK1	TCF21
ATF3	FGF18	MB	PEBP1	TCF24
ATF4	FGF19	MBD1	PEBP4	TCF3
ATF5	FGF2	MBD2	PECAM1	TCF4
ATG10	FGF4	MBD3	PEG10	TCF7
ATG3	FGF7	MBNL1	PELI1	TCF7L2
ATG4A	FGF8	MBP	PELO	TCIRG1
ATG7	FGF9	MCAM	PELP1	TCL1B
ATL1	FGFBP1	MCC	PER2	TCL6
ATM	FGFR1	MCF2	PEX13	TCN2
ATP1A1	FGFR2	MCL1	PFDN1	TCONS_00068220
ATP1A3	FGFR3	MCM2	PFKFB3	TCP1
ATP2A2	FGFR4	MCM3	PFKP	TDGF1
ATP2B4	FGFRL1	MCM5	PFN1	TDRD15
ATP2C2	FGL1	MCM6	PFN2	TDRG1
ATP5F1A	FGL2	MCM7	PGAM1	TEAD1
ATP5F1B	FH	MCRIP1	PGF	TEAD2
ATP5F1C	FHIT	MCRS1	PGK1	TEAD3
ATP5IF1	FHL2	MCTS1	PGR	TEAD4
ATP5MK	FHOD1	MCUR1	PGRMC1	TECR
ATP5PO	FILIP1L	MDC1	PHACTR1	TENM1
ATP6V0C	FKBP1A	MDK	PHACTR2-AS1	TERF1
ATR	FKBP5	MDM2	PHB	TERF2IP
ATRX	FLG	MDM4	PHB2	TERT
ATXN1	FLG2	ME1	PHF14	TES
ATXN10	FLI1	ME3	PHF19	TESC
ATXN2L	FLNA	MECOM	PHF21A	TET1
ATXN3	FLNB	MECP2	PHF8	TET2
AURKA	FLOT1	MED12	PHGDH	TET3
AURKB	FLOT2	MED16	PHKB	TEX10
AUTS2	FLT1	MED19	PHLDA2	TF
AXIN1	FMN1	MED26	PHLPP1	TFAP2A
AXIN2	FMNL1	MED27	PHLPP2	TFAP2C
AXL	FMNL2	MED28	PIAS1	TFAP4
AZGP1	FMR1	MEF2A	PIAS2	TFCP2
B2M	FN1	MEF2B	PIAS3	TFCP2L1
B3GALT5-AS1	FNBP1	MEF2D	PIAS4	TFDP3
B3GNT3	FNDC1	MEG3	PICALM	TFF1
B4GALNT1	FNDC3B	MEG8	PIGR	TFF2
B4GALT1-AS1	FNDC5	MEGF6	PIK3C3	TFF3
BAALC	FOLH1	MEIS1	PIK3CA	TFPI2
BACE2	FOS	MEIS2	PIK3CB	TG
BACH1	FOSL1	MEMO1	PIK3CD	TGFA
BACH2	FOSL2	MEN1	PIK3CG	TGFB1
BAD	FOXA1	MEOX1	PIK3R1	TGFB1I1
BAG2	FOXA2	MEOX2	PIK3R3	TGFB2
BAG3	FOXC1	MERTK	PIM1	TGFB3
BAMBI	FOXC2	MESP1	PIM2	TGFBI
BANCR	FOXD2-AS1	MEST	PIMREG	TGFBR1
BANP	FOXD3	MET	PIN1	TGFBR2
BAP1	FOXE1	METTL13	PIP5K1B	TGFBR3
BARD1	FOXF1	METTL14	PIR	TGFBRAP1
BATF2	FOXF2	METTL16	PITPNA-AS1	TGIF1
BAX	FOXG1	METTL3	PITPNM1	TGM2
BAZ1B	FOXJ2	METTL7B	PITPNM3	TGM3
BAZ2A	FOXK1	MEX3A	PITX1	TGM4
BBC3	FOXK2	MEX3B	PITX2	TH
BBX	FOXL1	MEX3C	PIWIL2	THBD
BCAR1	FOXL2	MEX3D	PKD1	THBS1
BCAR3	FOXM1	MFAP4	PKD1L2	THBS2
BCAR4	FOXN3	MFAP5	PKD2	THBS4
BCAS2	FOXO1	MFGE8	PKHD1	THEM4
BCAT1	FOXO3	MFN1	PKM	THOC3
BCKDK	FOXO4	MFN2	PKMYT1	THRAP3
BCL11A	FOXO6	MFNG	PKN2	THY1
BCL2	FOXP1	MGAT3	PKNOX1	THY1-AS1
BCL2L1	FOXP2	MGAT5	PKNOX2	TIA1
BCL2L11	FOXP3	MGLL	PLA2G4A	TIAM1
BCL2L14	FOXQ1	MGP	PLAAT4	TIAM2
BCL2L2	FOXR2	MIAT	PLAC1	TIGAR
BCL3	FOXS1	MICA	PLAC8	TIMD4
BCL6	FPR1	MICAL2	PLAGL1	TIMELESS
BCL9	FPR2	MICALL2	PLAGL2	TIMP1
BCL9L	FRAS1	MIEN1	PLAT	TIMP2
BCLAF1	FRAT1	MIER3	PLAU	TIMP3
BCO1	FREM1	MIF	PLAUR	TIMP4
BCORL1	FREM2	MINCR	PLCD1	TINCR
BCYRN1	FRK	MIR100	PLCG1	TJP1
BDH2	FRMD5	MIR101-1	PLD1	TJP2
BDNF	FRMD6	MIR101-2	PLD3	TJP3
BECN1	FSBP	MIR103A1	PLEC	TK1
BEST1	FSCN1	MIR103A2	PLEK2	TLE1
BFSP1	FSCN2	MIR103B1	PLEKHG5	TLE3
BFSP2	FSHR	MIR103B2	PLEKHM3	TLK1
BGLAP	FSIP1	MIR105-1	PLG	TLK2
BHLHA15	FSIP2	MIR105-2	PLK1	TLN1
BHLHE40	FST	MIR106A	PLK4	TLR2
BHLHE41	FSTL1	MIR106B	PLOD2	TLR3
BIN1	FTH1	MIR107	PLOD3	TLR4
BIRC2	FTL	MIR10A	PLS3	TLR5
BIRC3	FTX	MIR10B	PLTP	TLR9
BIRC5	FUBP1	MIR1-1	PLXDC1	TM4SF1
BIRC6	FUCA1	MIR1181	PMEPA1	TM4SF5
BIRC7	FUCA2	MIR1-2	PML	TMA7
BLACAT1	FURIN	MIR1204	PMS2	TMBIM6
BLM	FUS	MIR1207	PNPLA3	TMC4
BLOC1S1	FUT1	MIR122	PODXL	TMEFF2
BMI1	FUT3	MIR1224	PODXL2	TMEM106A
BMP1	FUT4	MIR1226	POLDIP2	TMEM126A
BMP2	FUT8	MIR1228	POLI	TMEM135
BMP4	FXR1	MIR1236	POLR1H	TMEM158
BMP5	FXYD5	MIR1237	POLR2B	TMEM200A
BMP6	FYN	MIR124-1	POLR2C	TMEM238L
BMP7	FZD1	MIR124-2	POMC	TMEM263
BMPR1A	FZD10	MIR124-2HG	POMGNT1	TMEM45A
BMPR2	FZD2	MIR1243	POMT2	TMEM52B
BMX	FZD4	MIR124-3	PORCN	TMEM63C
BNC1	FZD6	MIR1246	POSTN	TMEM92-AS1
BOK	FZD7	MIR1247	POTEE	TMOD1
BOP1	FZD8	MIR1249	POU1F1	TMOD3
BPHL	FZD9	MIR1258	POU2F1	TMPO-AS1
BPIFB1	G3BP1	MIR125A	POU3F3	TMPRSS11A
BPTF	G3BP2	MIR125B1	POU4F1	TMPRSS2
BRAF	G6PD	MIR125B2	POU5F1	TMPRSS3
BRAP	GAB1	MIR126	PPARD	TMPRSS4
BRCA1	GAB2	MIR1265	PPARG	TMSB4X
BRCA2	GABRA3	MIR127	PPARGC1A	TNC
BRCC3	GADD45A	MIR1271	PPBP	TNF
BRD2	GADD45GIP1	MIR1275	PPIA	TNFAIP2
BRD3	GAL	MIR128-1	PPIL2	TNFAIP3
BRD4	GALC	MIR128-2	PPL	TNFAIP6
BRD7	GALNT3	MIR1283-1	PPM1A	TNFAIP8L1
BRF2	GALNT4	MIR1284	PPM1B	TNFAIP8L2
BRIX1	GALNT6	MIR1290	PPM1D	TNFRSF10C
BRMS1	GAP43	MIR1291	PPM1F	TNFRSF11A
BRMS1L	GAPDH	MIR129-1	PPM1H	TNFRSF11B
BSG	GAPLINC	MIR129-2	PPP1CA	TNFRSF12A
BTAF1	GAR1	MIR1294	PPP1R10	TNFRSF19
BTBD7	GARS1	MIR1296	PPP1R12B	TNFRSF1A
BTF3	GART	MIR1297	PPP1R13B	TNFRSF25
BTG1	GAS1RR	MIR1301	PPP1R13L	TNFRSF6B
BTG2	GAS5	MIR1306	PPP1R7	TNFSF10
BTG3	GAS5-AS1	MIR130A	PPP1R8	TNFSF11
BTRC	GAS6	MIR130B	PPP2CA	TNFSF12
BUB1	GATA1	MIR132	PPP2CB	TNFSF13B
BUB3	GATA3	MIR1321	PPP2R1A	TNFSF14
BVES	GATA4	MIR133A1	PPP2R2A	TNFSF15
C10orf143	GATA6	MIR133A1HG	PPP2R2D	TNK2
C14orf28	GATA6-AS1	MIR133A2	PPP3CB	TNKS
C1D	GATAD2B	MIR133B	PPP4R1	TNKS2
C1GALT1	GATD3	MIR134	PPP6C	TNNI2
C1GALT1C1	GBP1	MIR1343	PPP6R3	TNNT1
C1orf116	GC	MIR135A1	PRAG1	TNP1
C1QBP	GCN1	MIR135B	PRAME	TNP2
C1QTNF6	GCNT2	MIR136	PRDM1	TNPO1
C2CD4C	GCNT3	MIR137	PRDM16	TNS1
C3	GDE1	MIR138-1	PRDX1	TNS4
C4A	GDF10	MIR138-2	PRDX2	TNXB
C4BPA	GDF15	MIR139	PRDX4	TOLLIP
C5AR1	GDF2	MIR140	PRDX5	TOP1MT
CA12	GDF3	MIR141	PRDX6	TOP2A
CA2	GDF5	MIR142	PRKAA1	TOP3A
CA3	GDF9	MIR143	PRKAA2	TOPAZ1
CA9	GDNF	MIR144	PRKACA	TOR2A
CAB39	GEMIN2	MIR145	PRKAR2A	TOX3
CACNA1G	GEMIN4	MIR146A	PRKAR2B	TP53
CACNA1G-AS1	GFAP	MIR146B	PRKCA	TP53BP1
CACNA2D3	GFER	MIR147A	PRKCB	TP53BP2
CAD	GFI1	MIR148A	PRKCD	TP53I11
CADM1	GFPT1	MIR148B	PRKCE	TP53INP1
CADM2	GFPT2	MIR149	PRKCI	TP63
CADPS	GFRA1	MIR150	PRKCQ	TP73
CALB1	GFRA2	MIR151A	PRKCZ	TP73-AS1
CALB2	GGCT	MIR152	PRKD1	TPBG
CALCR	GGPS1	MIR153-1	PRKD2	TPD52
CALM1	GH1	MIR153-2	PRKDC	TPM1
CALML5	GHET1	MIR154	PRKN	TPM2
CALR	GHR	MIR155	PRL	TPM3
CAMK1D	GINS2	MIR155HG	PRLR	TPM4
CAMK2G	GINS4	MIR1587	PRMT1	TPO
CAMSAP3	GIT1	MIR15A	PRMT2	TPT1
CAND1	GIT2	MIR15B	PRMT5	TPTE2
CAP1	GJA1	MIR16-1	PRMT7	TPTE2P1
CAPG	GJB1	MIR16-2	PRMT9	TPX2
CAPN2	GJB2	MIR17	PRNCR1	TRA2A
CAPN9	GJB6	MIR17HG	PRNP	TRAF2
CAPNS1	GKN1	MIR181A1	PROK2	TRAF3
CAPRIN1	GKN2	MIR181A2	PROM1	TRAF4
CAPRIN2	GLI1	MIR181B1	PROP1	TRAF5
CAPZA1	GLI2	MIR181C	PROX1	TRAF6
CARD10	GLI3	MIR181D	PRPF19	TRAF7
CARMIL2	GLIPR1	MIR182	PRPF31	TRAIP
CARMIL3	GLIPR2	MIR183	PRPF4	TRAP1
CASC11	GLIS1	MIR184	PRPF4B	TRAPPC9
CASC15	GLO1	MIR185	PRPF6	TRERNA1
CASC19	GLRX	MIR186	PRPF8	TRIB3
CASC2	GLRX3	MIR187	PRPS1	TRIM11
CASC9	GLS	MIR18A	PRPSAP2	TRIM14
CASP3	GLS2	MIR18B	PRR11	TRIM16
CASP8	GLUD1	MIR190A	PRR14	TRIM2
CASR	GMFG	MIR191	PRRX1	TRIM21
CAST	GMNN	MIR192	PRRX2	TRIM24
CAV1	GMPS	MIR193A	PRSS1	TRIM25
CAV2	GNA12	MIR193B	PRSS3	TRIM26
CAV3	GNA13	MIR194-1	PRSS50	TRIM27
CAVIN1	GNAS	MIR194-2	PRSS8	TRIM28
CAVIN2	GNB4	MIR195	PRUNE1	TRIM29
CBFA2T3	GNG12-AS1	MIR196A1	PSAP	TRIM32
CBL	GNL3	MIR196A2	PSCA	TRIM33
CBLB	GOLGA2	MIR196B	PSD4	TRIM37
CBLL1	GOLM1	MIR197	PSEN1	TRIM44
CBLN4	GOLPH3	MIR1976	PSMA3	TRIM47
CBR1	GPAT4-AS1	MIR198	PSMA4	TRIM5
CBR3-AS1	GPBAR1	MIR199A1	PSMB8	TRIM50
CBS	GPC1	MIR199A2	PSMC1	TRIM55
CBX4	GPC3	MIR199B	PSMC2	TRIM56
CBX7	GPC5	MIR19A	PSMC3	TRIM58
CBX8	GPC6	MIR19B1	PSMC4	TRIM59
CC2D1B	GPER1	MIR200A	PSMC5	TRIM62
CCAR2	GPHA2	MIR200B	PSMD1	TRIM63
CCAT1	GPI	MIR200C	PSMD10	TRIM65
CCAT2	GPLD1	MIR202	PSMD14	TRIM66
CCBE1	GPNMB	MIR203A	PSMD2	TRIP10
CCDC144NL	GPR19	MIR203B	PSMD3	TRIP12
CCDC144NL-AS1	GPR32	MIR204	PSMD4	TRIP13
CCDC168	GPR39	MIR205	PSMD5	TRIP4
CCDC43	GPR75	MIR205HG	PSMD6	TRMT10C
CCDC66	GPR85	MIR206	PSME3	TRO
CCDC7	GPRC5A	MIR208A	PSPC1	TRPC1
CCDC88A	GPS1	MIR20A	PSTPIP1	TRPC5
CCDC88C	GPX1	MIR20B	PTAFR	TRPC6
CCDC93	GPX2	MIR21	PTBP1	TRPM2
CCL11	GPX4	MIR210	PTBP3	TRPM4
CCL17	GPX8	MIR210HG	PTCD3	TRPM7
CCL18	GRAP	MIR211	PTCH1	TRPM8
CCL19	GREB1	MIR2113	PTCSC3	TRPS1
CCL2	GREM1	MIR2116	PTEN	TRPV1
CCL20	GRHL1	MIR212	PTENP1	TRPV4
CCL21	GRHL2	MIR214	PTGDS	TRPV5
CCL22	GRHL2-DT	MIR215	PTGER2	TRPV6
CCL25	GRHL3	MIR216A	PTGER4	TSC1
CCL3	GRIA2	MIR216B	PTGES	TSC2
CCL4	GRIA3	MIR217	PTGS1	TSG101
CCL5	GRIK3	MIR218-1	PTGS2	TSGA10
CCL8	GRIN2B	MIR218-2	PTH	TSKU
CCN1	GRINA	MIR219A1	PTH1R	TSLP
CCN2	GRIP1	MIR219A2	PTH2	TSPAN1
CCN3	GRK2	MIR22	PTHLH	TSPAN2
CCN4	GRN	MIR221	PTK2	TSPAN32
CCN5	GRWD1	MIR222	PTK2B	TSPAN8
CCN6	GSC	MIR223	PTK6	TTC3
CCNA2	GSK3A	MIR224	PTK7	TTC5
CCNB1	GSK3B	MIR22HG	PTN	TTK
CCNB2	GSN	MIR2392	PTP4A1	TTN-AS1
CCND1	GSPT1	MIR23A	PTP4A2	TTYH2
CCND2	GSPT2	MIR23B	PTP4A3	TUBA1A
CCND3	GSTM3	MIR24-1	PTPA	TUBA1B
CCNDBP1	GSTO1	MIR24-2	PTPN1	TUBA4A
CCNE1	GSTP1	MIR2467	PTPN11	TUBB
CCNE2	GTF2I	MIR25	PTPN13	TUBB2A
CCNG1	GTF2IRD1	MIR26A1	PTPN14	TUBB3
CCNG2	GTSE1	MIR26A2	PTPN6	TUBB4A
CCNH	GUCD1	MIR26B	PTPRA	TUBB4B
CCR1	GUCY2C	MIR27A	PTPRB	TUBB6
CCR2	GYPA	MIR27B	PTPRC	TUBG1
CCR4	GZMB	MIR28	PTPRM	TUFM
CCR5	H1-2	MIR296	PTPRZ1	TUFT1
CCR6	H1-3	MIR298	PTRH2	TUG1
CCR7	H19	MIR299	PTS	TUNAR
CCR8	H2AC18	MIR29A	PTTG1	TUSC3
CCR9	H2AC20	MIR29B1	PTTG2	TUSC7
CCT2	H2AC4	MIR29B2	PTTG3P	TUSC8
CCT3	H2AX	MIR29C	PTX3	TUT1
CCT4	H2AZ1	MIR300	PUF60	TWF1
CCT5	H2BC21	MIR301A	PUM1	TWIST1
CCT6A	H2BC3	MIR301B	PURA	TWIST2
CCT7	H3-4	MIR302A	PURB	TWNK
CCT8	H3-5	MIR302B	PVR	TXN
CD109	H3C1	MIR302C	PVT1	TXN2
CD14	H4-16	MIR30A	PXDN	TXNDC5
CD151	H4C1	MIR30B	PXN	TXNDC9
CD163	H4C11	MIR30C1	PYCR1	TXNIP
CD24	H4C12	MIR30C2	PYGB	TYMP
CD248	H4C13	MIR30D	PYGO2	TYMS
CD274	H4C14	MIR30E	QKI	TYR
CD276	H4C15	MIR31	QPCT	TYRO3
CD34	H4C2	MIR3127	QPCTL	U2AF1
CD36	H4C3	MIR3147	QSOX2	U2AF2
CD4	H4C4	MIR3163	RAB10	U2SURP
CD44	H4C5	MIR3175	RAB11A	UBA1
CD47	H4C6	MIR3178	RAB11FIP2	UBA2
CD58	H4C8	MIR3182	RAB13	UBA52
CD63	H4C9	MIR3184	RAB14	UBA6
CD68	HACD3	MIR3194	RAB17	UBAP2L
CD74	HACE1	MIR31HG	RAB1A	UBC
CD81	HADHA	MIR32	RAB1B	UBD
CD82	HADHB	MIR3200	RAB22A	UBE2C
CD8A	HAGLR	MIR320A	RAB23	UBE2D1
CD8B	HAND1	MIR323A	RAB25	UBE2D3
CD9	HAO2	MIR324	RAB27A	UBE2E1
CDC16	HAPLN1	MIR325	RAB27B	UBE2E3
CDC20	HAPLN4	MIR326	RAB2A	UBE2I
CDC25A	HAS1	MIR328	RAB31	UBE2J2
CDC27	HAS2	MIR329-1	RAB34	UBE2K
CDC42	HAS2-AS1	MIR330	RAB35	UBE2L3
CDC42BPA	HAS3	MIR331	RAB3D	UBE2M
CDC5L	HAT1	MIR335	RAB3IP	UBE2N
CDC6	HAVCR2	MIR337	RAB43	UBE2O
CDC73	HAX1	MIR338	RAB5A	UBE2R2
CDCA3	HBEGF	MIR339	RAB8A	UBE2S
CDCP1	HBP1	MIR33A	RAB8B	UBE2T
CDH1	HCFC1R1	MIR33B	RAB9A	UBE2V1
CDH11	HCG22	MIR340	RABL6	UBE3C
CDH12	HCK	MIR342	RAC1	UBE4A
CDH13	HCLS1	MIR345	RAC3	UBL7
CDH16	HCP5	MIR34A	RACK1	UBP1
CDH2	HDAC1	MIR34B	RAD17	UBQLN1
CDH22	HDAC2	MIR34C	RAD18	UBR5
CDH3	HDAC3	MIR361	RAD23A	UBR7
CDH5	HDAC4	MIR3614	RAD51	UCA1
CDH6	HDAC5	MIR3619	RAD51AP1	UCHL1
CDH9	HDAC6	MIR362	RAD9A	UCHL3
CDK1	HDAC7	MIR3622A	RAE1	UCN
CDK10	HDAC8	MIR363	RAF1	UCN2
CDK11A	HDAC9	MIR3650	RALA	UCP1
CDK11B	HDGF	MIR3658	RALB	UFM1
CDK12	HDLBP	MIR365A	RALBP1	UGDH
CDK14	HECTD1	MIR365B	RAMP2	UHRF1
CDK2	HECTD2	MIR367	RANBP2	UHRF2
CDK2AP1	HEG1	MIR370	RANBP9	UICLM
CDK3	HEIH	MIR371A	RAP1A	UIMC1
CDK4	HELLS	MIR372	RAP1B	ULBP1
CDK5	HERC2	MIR373	RAP1GAP	ULK2
CDK5R2	HERC3	MIR374A	RAPGEF1	UNC119
CDK5RAP3	HES1	MIR374B	RAPGEF3	UNC5B-AS1
CDK6	HES6	MIR374C	RAPGEF6	UPF1
CDK7	HEY1	MIR375	RARA	UPP1
CDK8	HEY2	MIR376A1	RARB	UQCRC2
CDK9	HEYL	MIR376C	RARRES1	URI1
CDKL2	HFE	MIR377	RARRES2	USF1
CDKN1A	HGF	MIR378A	RARS1	USF3
CDKN1B	HGFAC	MIR379	RARS2	USP10
CDKN1C	HHEX	MIR381	RASA1	USP11
CDKN2A	HHIP	MIR382	RASAL1	USP13
CDKN2B	HIC1	MIR384	RASAL2	USP15
CDKN2B-AS1	HIF1A	MIR3936HG	RASGRP3	USP17L2
CDKN3	HIF1A-AS2	MIR409	RASSF1	USP17L9P
CDR1-AS	HINT2	MIR410	RASSF10	USP18
CDX1	HIP1	MIR411	RASSF4	USP19
CDX2	HIPK2	MIR421	RASSF6	USP2
CEACAM1	HIPK3	MIR422A	RB1	USP20
CEACAM3	HIVEP1	MIR424	RB1CC1	USP21
CEACAM5	HJURP	MIR425	RBBP5	USP22
CEACAM6	HK1	MIR4262	RBBP6	USP25
CEACAM7	HK2	MIR4270	RBBP7	USP26
CEBPA	HK3	MIR4282	RBBP8	USP27X
CEBPB	HLA-A	MIR429	RBFOX2	USP29
CEBPD	HLX	MIR431	RBFOX3	USP3
CELF1	HMG20A	MIR4319	RBM10	USP32
CEMIP	HMGA1	MIR432	RBM12B	USP33
CENPE	HMGA2	MIR433	RBM14	USP34
CENPF	HMGB1	MIR4429	RBM17	USP36
CENPI	HMGB2	MIR4435-2HG	RBM25	USP37
CENPL	HMGB3	MIR4443	RBM38	USP39
CENPU	HMGCL	MIR4458	RBM47	USP4
CENPW	HMGCS2	MIR4472-1	RBM5	USP42
CEP131	HMGN5	MIR4472-2	RBM8A	USP43
CEP162	HMMR	MIR4478	RBMX	USP44
CEP164	HMOX1	MIR448	RBPJ	USP47
CEP170	HNF1A	MIR4496	RBX1	USP48
CEP192	HNF1A-AS1	MIR449A	RCAN1	USP5
CEP295NL	HNF1B	MIR450A1	RCC2	USP51
CEP55	HNF4A	MIR4513	RCC2-AS1	USP53
CEP70	HNRNPA1	MIR4516	RCCD1	USP54
CERK	HNRNPA2B1	MIR451A	RCE1	USP6NL
CERNA2	HNRNPA3	MIR452	RCHY1	USP7
CERS2	HNRNPAB	MIR454	RCN2	USP9X
CERS6	HNRNPC	MIR455	RCOR1	UTRN
CFAP251	HNRNPD	MIR4652	RDH5	UVRAG
CFB	HNRNPF	MIR466	RDX	VANGL1
CFL1	HNRNPH1	MIR4677	REC8	VAPB
CFTR	HNRNPK	MIR4744	RECK	VASH1
CGAS	HNRNPL	MIR4756	RECQL	VASH2
CGB3	HNRNPM	MIR4767	RECQL5	VASN
CGN	HNRNPR	MIR4775	REEP3	VASP
CHAF1B	HNRNPU	MIR4784	REG3A	VAV1
CHCHD4P4	HOOK1	MIR483	REL	VAV2
CHD1L	HOTAIR	MIR484	RELA	VBP1
CHD2	HOTAIRM1	MIR485	RELB	VCAM1
CHD3	HOTTIP	MIR486-1	RELN	VCAN
CHD4	HOXA1	MIR486-2	REN	VCL
CHD5	HOXA10	MIR487B	REPIN1	VCP
CHD8	HOXA11	MIR488	RER1	VCPIP1
CHEK1	HOXA11-AS	MIR489	REST	VDAC1
CHEK2	HOXA13	MIR490	RET	VDAC2
CHERP	HOXA2	MIR491	RETN	VDAC3
CHGA	HOXA3	MIR492	RETNLB	VDR
CHI3L1	HOXA4	MIR493	RETREG1	VEGFA
CHKA	HOXA5	MIR494	RFC3	VEGFB
CHMP3	HOXA6	MIR495	RFLNA	VEGFC
CHMP4BP1	HOXA7	MIR496	RFLNB	VEPH1
CHPF	HOXA9	MIR497	RFX1	VGF
CHRDL1	HOXA-AS2	MIR498	RGCC	VGLL4
CHRM2	HOXA-AS3	MIR499A	RGMA	VHL
CHRNA5	HOXB13	MIR5003	RGS16	VIL1
CHRNA7	HOXB2	MIR500A	RGS2	VIM
CHST11	HOXB3	MIR501	RGS3	VIM-AS1
CHST15	HOXB4	MIR502	RGS5	VOPP1
CHSY1	HOXB5	MIR503	RHBDD1	VPS13B
CHUK	HOXB7	MIR503HG	RHBDF1	VPS37B
CIP2A	HOXB8	MIR504	RHOA	VPS4A
CIR1	HOXB9	MIR505	RHOB	VRK1
CIRBP	HOXC4	MIR506	RHOC	VSIG4
CISD2	HOXC6	MIR507	RHOD	VTCN1
CITED2	HOXC8	MIR508	RHOG	VTN
CIZ1	HOXC-AS1	MIR509-1	RHOU	VTRNA2-1
CKAP2L	HOXD10	MIR5100	RHOV	VWCE
CKB	HOXD8	MIR513A1	RICTOR	VWF
CLASP2	HOXD9	MIR513A2	RIF1	WARS1
CLCA1	HP	MIR513B	RILP	WASF2
CLCA2	HPGD	MIR514B	RING1	WASF3
CLCA4	HPR	MIR516B1	RIOK1	WDFY2
CLCN5	HPRT1	MIR516B2	RIOK2	WDHD1
CLDN1	HPSE	MIR517C	RIOX2	WDR1
CLDN10	HPSE2	MIR5188	RIPK2	WDR26
CLDN11	HPX	MIR518D	RIPK4	WDR5
CLDN14	HRAS	MIR5193	RIPOR2	WDR6
CLDN17	HRH4	MIR519D	RIT1	WDR77
CLDN2	HRNR	MIR520A	RMI1	WEE1
CLDN23	HS3ST3B1	MIR520B	RMST	WFDC2
CLDN3	HS6ST2	MIR520C	RNASE7	WFDC21P
CLDN4	HSD17B10	MIR520G	RND1	WIF1
CLDN5	HSD17B12	MIR520H	RND3	WIPF1
CLDN6	HSF1	MIR522	RNF111	WNT1
CLDN7	HSP90AA1	MIR524	RNF114	WNT10A
CLDND1	HSP90AA2P	MIR525	RNF125	WNT10B
CLEC17A	HSP90AB1	MIR526B	RNF128	WNT11
CLEC1B	HSP90B1	MIR527	RNF138	WNT2
CLEC3B	HSPA14	MIR532	RNF187	WNT2B
CLGN	HSPA1A	MIR539	RNF2	WNT3
CLIC4	HSPA1L	MIR541	RNF20	WNT3A
CLIP1	HSPA4	MIR542	RNF38	WNT4
CLK2	HSPA5	MIR543	RNF43	WNT5A
CLNK	HSPA6	MIR544A	RNF6	WNT5B
CLNS1A	HSPA8	MIR545	RNF8	WNT6
CLOCK	HSPA9	MIR548B	RNFT2	WNT7A
CLPTM1	HSPB1	MIR548C	RNH1	WNT7B
CLTCL1	HSPB2	MIR550A3	RNPEP	WSPAR
CLU	HSPC324	MIR551B	RO60	WT1
CLUH	HSPD1	MIR552	ROBO1	WTIP
CMA1	HSPG2	MIR5590	ROBO3	WWC1
CMAS	HSPH1	MIR564	ROCK1	WWC2
CMKLR1	HTATIP2	MIR5692A2	ROCK2	WWOX
CMKLR2	HTN1	MIR572	ROMO1	WWP1
CMTM1	HTR1B	MIR573	ROR1	WWP2
CMTM3	HTR1D	MIR574	ROR1-AS1	WWTR1
CMTM6	HTRA1	MIR576	ROR2	XBP1
CMTM8	HTRA3	MIR577	RORA	XCL1
CNKSR1	HULC	MIR580	RORC	XCR1
CNN2	HUNK	MIR581	ROS1	XIAP
CNOT4	HUWE1	MIR582	RPA1	XIST
CNOT6L	HYAL1	MIR584	RPA2	XPC
CNP	HYAL2	MIR588	RPAP3-DT	XPNPEP2
CNPY2	IARS1	MIR589	RPL10	XPO1
CNTN1	IATPR	MIR590	RPL11	XPO5
CNTROB	IBSP	MIR592	RPL12	XPOT
COL12A1	ICAM1	MIR593	RPL13	XPR1
COL13A1	ICE2	MIR597	RPL13A	XRCC1
COL17A1	ICMT	MIR598	RPL14	XRCC2
COL1A1	ID1	MIR599	RPL15	XRCC4
COL1A2	ID2	MIR601	RPL17	XRCC5
COL26A1	ID2-AS1	MIR605	RPL18	XRCC6
COL4A1	ID3	MIR6088	RPL18A	XRN2
COL4A2	IDH1	MIR612	RPL19	YAP1
COL5A2	IDH2	MIR613	RPL21	YARS1
COL6A1	IDO1	MIR615	RPL23A	YBX1
COL6A3	IFI27	MIR616	RPL24	YBX2
COL7A1	IFIT1	MIR622	RPL27	YBX3
COLCA2	IFIT2	MIR623	RPL29	YDJC
COMP	IFIT3	MIR625	RPL3	YES1
COPA	IFIT5	MIR628	RPL30	YIPF1
COPB1	IFITM1	MIR629	RPL31	YOD1
COPB2	IFITM2	MIR630	RPL34	YPEL3
COPG2	IFITM3	MIR634	RPL34-DT	YTHDF2
COPRS	IFNB1	MIR637	RPL4	YWHAE
COPS2	IFNG	MIR638	RPL5	YWHAG
COPS3	IFNGR2	MIR639	RPL6	YWHAH
COPS4	IGF1	MIR641	RPL7	YWHAQ
COPS5	IGF1R	MIR642B	RPL7A	YWHAZ
COPS6	IGF2	MIR644A	RPL8	YY1
COPS7A	IGF2BP1	MIR645	RPL9	YY2
COPS7B	IGF2BP2	MIR646	RPLP0	ZBTB16
COPS8	IGF2BP3	MIR650	RPLP1	ZBTB2
CORO1C	IGFBP1	MIR652	RPLP2	ZBTB33
COX5A	IGFBP2	MIR653	RPN1	ZBTB38
COX7A1	IGFBP3	MIR654	RPN2	ZBTB7A
CP	IGFBP4	MIR655	RPP25	ZC3H15
CPA6	IGFBP5	MIR661	RPP30	ZCCHC10
CPB2	IGFBP6	MIR662	RPPH1	ZEB1
CPEB1	IGFBP7	MIR663A	RPS10	ZEB1-AS1
CPEB2	IGSF10	MIR663B	RPS11	ZEB2
CPEB3	IHH	MIR664A	RPS13	ZEB2-AS1
CPEB4	IKBKB	MIR665	RPS14	ZEBTR
CPQ	IKBKE	MIR671	RPS15A	ZER1
CPS1-IT1	IKBKG	MIR6732	RPS16	ZFAS1
CPSF6	IKZF3	MIR675	RPS18	ZFHX3
CPSF7	IL10	MIR6754	RPS2	ZFP36
CPXM2	IL11	MIR6783	RPS23	ZFP42
CRABP2	IL11RA	MIR6838	RPS24	ZFP91
CRB2	IL12A	MIR6839	RPS27A	ZFPL1
CREB1	IL13	MIR708	RPS3	ZFPM2
CREBBP	IL13RA1	MIR7-1	RPS3A	ZFPM2-AS1
CRIM1	IL13RA2	MIR711	RPS4X	ZFX
CRIP1	IL15	MIR718	RPS5	ZFYVE9
CRISPLD2	IL15RA	MIR7-2	RPS6	ZIC1
CRK	IL17A	MIR7-3	RPS6KA1	ZIC4
CRKL	IL17F	MIR760	RPS6KA3	ZKSCAN4
CRLF1	IL17RD	MIR761	RPS6KA6	ZMYND8
CRMP1	IL18	MIR762	RPS6KB1	ZNF143
CRNDE	IL1A	MIR765	RPS6KB2	ZNF217
CROCC	IL1B	MIR767	RPS7	ZNF281
CRP	IL1RL1	MIR770	RPS8	ZNF318
CRYAA	IL1RN	MIR802	RPS9	ZNF326
CRYAB	IL22	MIR8084	RPSA	ZNF350
CS	IL23A	MIR873	RPTOR	ZNF382
CSE1L	IL25	MIR874	RRBP1	ZNF391
CSF1	IL27	MIR875	RREB1	ZNF407
CSF1R	IL2RG	MIR876	RRM1	ZNF574
CSF2	IL32	MIR877	RRM2	ZNF667
CSK	IL33	MIR885	RRM2B	ZNF703
CSN2	IL34	MIR887	RSPO2	ZNF746
CSNK1A1	IL37	MIR888	RSPO3	ZNF750
CSNK1E	IL4	MIR9-1	RSU1P2	ZNFX1
CSNK2A1	IL6	MIR9-1HG	RTCA	ZNRD1ASP
CSNK2A2	IL6R	MIR9-2	RTCB	ZNRF2
CSNK2B	IL6ST	MIR924	RTKN	ZNRF3
CSPG4	IL7	MIR92A1	RTN4	ZRANB1
CSPP1	ILF2	MIR92A2	RTN4RL1	ZRANB2
CSRP1	ILF3	MIR92B	RTRAF	ZYX
CSRP2	ILK	MIR93	RUFY3
CST1	IMMT	MIR9-3	RUNX1
CST2	IMPDH2	MIR935	RUNX2
CST5	ING2	MIR940	RUNX3
CT45A1	ING4	MIR942	RUVBL1
CT83	ING5	MIR944	RUVBL2
CTAG1B	INHBA	MIR95	RYBP
CTBP1	INHBB	MIR96	RYK
CTBP1-DT	INPP4B	MIR98	RYR2
CTBP2	INPP5D	MIR99A	RYR3
CTCF	INPPL1	MIR99B	S100A1
CTCFL	INSIG2	MIRLET7A1	S100A11
CTDSP1	INSR	MIRLET7A2	S100A14
CTDSP2	INTS4	MIRLET7A3	S100A16
CTDSPL	IPO11	MIRLET7B	S100A2
CTDSPL2	IPO4	MIRLET7C	S100A4
CTH	IPO5	MIRLET7D	S100A6
CTHRC1	IPO7	MIRLET7E	S100A7
CTNNA1	IPO8	MIRLET7G	S100A8
CTNNA2	IPO9	MITF	S100A9
CTNNA3	IQCF2	MKI67	S100B
CTNNAL1	IQCN	MKS1	S100P
CTNNB1	IQGAP1	MLH1	S1PR1
CTNNBIP1	IQGAP2	MLLT10	S1PR2
CTNND1	IQGAP3	MLLT11	S1PR3
CTNND2	IQSEC1	MLLT3	SAA1
CTPS1	IRAK1	MMD	SALL1
CTSA	IRAK2	MME	SALL4
CTSB	IRF1	MMP1	SAMHD1
CTSD	IRF2	MMP10	SAPCD2
CTSE	IRF2BP2	MMP11	SARNP
CTSK	IRF8	MMP12	SASH1
CTSL	IRS1	MMP13	SAT1
CTSV	IRS2	MMP14	SATB1
CTSZ	IRS4	MMP15	SATB2
CTTN	IRX4	MMP16	SAV1
CUBN	IRX5	MMP17	SBF2-AS1
CUEDC1	ISG15	MMP19	SCAI
CUL1	ISL1	MMP2	SCARA5
CUL2	ITCH	MMP28	SCARB2
CUL3	ITFG1	MMP3	SCD
CUL4A	ITGA1	MMP7	SCEL
CUL4B	ITGA2	MMP8	SCGB2A2
CUL5	ITGA3	MMP9	SCIN
CUL7	ITGA4	MMRN2	SCN10A
CUX1	ITGA5	MND1	SCN5A
CX3CL1	ITGA6	MNT	SCNN1A
CX3CR1	ITGA7	MNX1	SCNN1B
CXADR	ITGA9	MOAP1	SCNN1D
CXCL1	ITGAE	MOB1A	SCRIB
CXCL10	ITGAL	MOB1B	SCRT1
CXCL11	ITGAM	MOG	SCRT2
CXCL12	ITGAV	MORC2	SCUBE2
CXCL13	ITGAX	MORF4L2	SCUBE3
CXCL14	ITGB1	MOSPD1	SCX
CXCL16	ITGB2	MPC1	SCYL2
CXCL5	ITGB2-AS1	MPHOSPH8	SDAD1
CXCL8	ITGB3	MPO	SDC1
CXCL9	ITGB4	MPP1	SDC2
CXCR1	ITGB5	MPZL2	SDC4
CXCR2	ITGB6	MRC1	SDCBP
CXCR3	ITGB7	MRC2	SDHAF2
CXCR4	ITGB8	MRE11	SDHB
CXCR5	ITGBL1	MRI1	SEC62
CXCR6	ITIH1	MRPL23-AS1	SECISBP2L
CXXC4	ITK	MRPS18B	SELENBP1
CXXC5	ITLN1	MRPS22	SEMA3C
CYB5R1	ITPKA	MRPS23	SEMA4A
CYLD	ITPR1	MRPS27	SEMA4C
CYP19A1	ITPRIP	MRPS31	SEMA4D
CYP1B1	IVL	MRPS34	SEMA5A
CYP24A1	IVNS1ABP	MRPS7	SEMA7A
CYP27B1	JADE2	MRTFA	SENP1
CYP3A5	JADE3	MRTFB	SENP2
CYP4Z1	JAG1	MS4A2	SENP3
CYP7B1	JAG2	MSBP1	SENP7
CYTOR	JAK1	MSH2	SEPTIN12
DAB2	JAK2	MSH3	SEPTIN9
DAB2IP	JAK3	MSH6	SERBP1
DACH1	JAKMIP2	MSI1	SERHL2
DACT2	JARID2	MSI2	SERPINA1
DAG1	JDP2	MSLN	SERPINA3
DANCR	JMJD6	MSN	SERPINA4
DAP3	JMJD8	MSRB1	SERPINB2
DAPK1	JOSD1	MST1	SERPINB3
DAPK2	JOSD2	MST1R	SERPINB4
DARS1	JPH4	MSTN	SERPINB5
DAXX	JPT2	MSTO2P	SERPINC1
DBN1	JUN	MSX1	SERPINE1
DBX2	JUNB	MSX2	SERPINE2
DCAF4L2	JUND	MT3	SERPINF1
DCAF7	JUP	MTA1	SERPING1
DCBLD2	KARS1	MTA2	SERPINH1
DCD	KAT2A	MTA3	SERPINI1
DCDC2	KAT2B	MTDH	SESN2
DCLK1	KAT5	MTFR2	SET
DCN	KAT7	MTHFD1	SETD1A
DCTPP1	KAT8	MTHFD1L	SETD2
DCUN1D1	KCNH1	MTHFD2	SETD7
DCX	KCNH2	MTMR2	SETDB1
DDA1	KCNJ2	MTOR	SF3B1
DDAH1	KCNK15-AS1	MTSS1	SF3B2
DDB1	KCNMA1	MT-TL1	SF3B3
DDB2	KCNN3	MTUS1	SFMBT1
DDR1	KCNN4	MUC1	SFN
DDR2	KCNQ1	MUC12	SFR1
DDX11	KCNQ1OT1	MUC16	SFRP1
DDX17	KCTD12	MUC2	SFRP2
DDX19A	KCTD5	MUC4	SFRP4
DDX20	KDM1A	MUCL1	SFRP5
DDX21	KDM2A	MUS81	SFTPB
DDX39A	KDM2B	MUTYH	SFTPC
DDX3X	KDM3A	MVP	SGK1
DDX5	KDM4A	MYB	SGK2
DDX6	KDM4B	MYBBP1A	SGK3
DECR1	KDM4C	MYBL2	SGMS1
DEDD	KDM5A	MYC	SGMS2
DEK	KDM5B	MYCBP2	SGPP1
DELEC1	KDM5C	MYCN	SGTB
DEPDC1	KDM5D	MYCNOS	SH2B1
DEPTOR	KDM6A	MYCNUT	SH3BGRL3
DERL1	KDM6B	MYD88	SH3PXD2A
DES	KDM7A	MYDGF	SH3PXD2A-AS1
DGCR5	KDM8	MYH10	SH3PXD2B
DGKG	KDR	MYH8	SHC1
DGKZ	KEAP1	MYH9	SHC2
DHCR7	KHDRBS1	MYL2	SHC3
DHFR	KHSRP	MYL6	SHCBP1
DHPS	KIDINS220	MYLK	SHH
DHRS2	KIF11	MYLK2	SHISA3
DHX15	KIF18B	MYO1D	SHKBP1
DHX30	KIF20A	MYO5A	SHMT2
DHX9	KIF20B	MYO6	SHOX2
DIAPH1	KIF23	MYO7A	SHROOM2
DICER1	KIF2A	MYOCD	SHROOM3
DIDO1	KIF2C	MYOD1	SI
DIP2C	KIF3A	MYOF	SIAH1
DIRAS3	KIF3B	MYOG	SIAH2
DISP1	KIF3C	MYOSLID	SIK1
DISP2	KIF4A	MZF1	SIK2
DIXDC1	KIF5B	NAA40	SIK3
DKK1	KIFAP3	NACC1	SIM2
DKK2	KIFC1	NAMPT	SIN3A
DKK3	KIR2DS4	NANOG	SIPA1L3
DLC1	KISS1	NANOGP8	SIRT1
DLEU1	KISS1R	NANOS3	SIRT2
DLEU1-AS1	KIT	NAPSA	SIRT3
DLG4	KITLG	NAV2	SIRT6
DLG5	KL	NBAT1	SIRT7
DLGAP1	KLB	NBN	SIVA1
DLGAP1-AS1	KLC1	NBR2	SIX1
DLK1	KLF10	NCAM1	SIX2
DLL1	KLF11	NCAPD2	SIX3
DLL3	KLF17	NCAPD3	SKA2
DLL4	KLF2	NCAPG	SKI
DLX2	KLF3	NCAPG2	SKIL
DLX3	KLF4	NCAPH	SKP1
DLX4	KLF5	NCBP1	SKP2
DLX5	KLF6	NCBP2	SLAMF6
DLX6-AS1	KLF7	NCBP3	SLC12A2
DMKN	KLF8	NCF2	SLC12A6
DMP1	KLHL20	NCF4	SLC16A1
DMXL2	KLK10	NCL	SLC16A10
DNAH10	KLK12	NCOA1	SLC16A4
DNAJA1	KLK14	NCOA2	SLC22A1
DNAJA3	KLK2	NCOA3	SLC22A2
DNAJB11	KLK3	NCOA5	SLC25A1
DNAJB4	KLK4	NCOR1	SLC25A10
DNAJB6	KLK6	NCOR2	SLC25A11
DNAJB8	KLK7	NCSTN	SLC25A13
DNAJC10	KLRB1	NDRG1	SLC25A24
DNAJC6	KLRC1	NDRG2	SLC25A25-AS1
DND1	KLRK1	NDUFA13	SLC25A3
DNM1L	KMT2A	NDUFA2	SLC25A33
DNM3OS	KMT2C	NDUFA4L2	SLC25A4
DNMT1	KMT2D	NDUFB9	SLC25A5
DNMT3A	KMT5A	NDUFS3	SLC25A6
DNMT3B	KMT5C	NDUFS8	SLC26A4-AS1
DNTT	KPNA2	NEAT1	SLC27A4
DOCK1	KPNA4	NEBL	SLC29A1
DOCK10	KPNA5	NECTIN1	SLC2A1
DOCK4	KPNA7	NECTIN4	SLC2A3
DOT1L	KPNB1	NEDD1	SLC30A8
DPEP1	KRAS	NEDD4	SLC34A2
DPEP3	KRBOX4	NEDD4L	SLC38A3
DPP4	KRT1	NEDD8	SLC39A4
DPP9	KRT10	NEDD9	SLC39A6
DPPA4	KRT13	NEFL	SLC39A8
DPY30	KRT14	NEK2	SLC3A2
DPYD	KRT16	NEK4	SLC4A1
DPYSL3	KRT17	NEK9	SLC7A14
DRD2	KRT18	NELFCD	SLC7A6
DSC1	KRT19	NELFE	SLC7A8
DSC2	KRT19P3	NEO1	SLC9A1
DSC3	KRT20	NES	SLC9A3R1
DSCAM-AS1	KRT23	NET1	SLC9A3R2
DSG2	KRT3	NETO2	SLCO1B3
DSP	KRT39	NEU1	SLCO4A1-AS1
DSPP	KRT4	NEU4	SLCO4C1
DSTN	KRT5	NEURL1	SLFN11
DUOX2	KRT6A	NEURL4	SLFN5
DUSP11	KRT6B	NEUROG3	SLIT2
DUSP4	KRT6C	NF1	SLIT3
DUSP5	KRT7	NF2	SLPI

## Sheet: supplementary table 3
Candidate targets of active compounds in JPYSF
	ABAT			ERBB2			PRSS1
	ABCC1			ERBB3			PSMD3
	ABCC2			ESR1			PTGS1
	ACACA			ESR2			PTPN1
	ACHE			F10			RAF1
	ACTA1			F2			RASA1
	ACTA2			F7			RASSF1
	ADRA1A			FASN			RB1
	ADRA2C			FOS			RELA
	AHR			GABRE			RUNX1T1
	AHSA1			GABRG3			RUNX2
	AKR1B1			GRIA2			RXRG
	AKR1C1			GSK3B			SAA2
	AKR1C3			GSTM1			SELE
	ALOX5			GSTM2			SLC2A4
	APOB			HIF1A			SREBF1
	APP			HK2			TGFB1
	AR			HSF1			TGFBR1
	BACE1			HSP90AA1			TGFBR2
	BCL2			HSPB1			TP63
	BIRC5			ICAM1			TYR
	CA2			IGF2			VCAM1
	CALCR			IGFBP3			WNT3A
	CASP3			IKBKB
	CASP7			IL6
	CASP8			IRF1
	CASP9			KLF7
	CAV1			LDLR
	CCNB1			MAPK10
	CCND1			MAPK8
	CDH1			MCL1
	CHEK1			MDM2
	CHEK2			MGAM
	CHRM1			MTOR
	CHRM2			MTTP
	CHRM3			MYC
	CHRM4			NCOA1
	CHRM5			NCOA2
	CHRNA2			NFE2L2
	CHRNA7			NFKBIA
	COL3A1			NOS3
	CRP			NPEPPS
	CTNNB1			NQO1
	CTRB1			NR1I3
	CTSD			NR3C1
	CYP1A1			NR3C2
	CYP1B1			NUF2
	CYP3A4			OLR1
	DCAF5			PARP1
	DIO1			PCNA
	DPP4			PGR
	DRD2			PLAU
	DUOX2			PON1
	ECE1			PPARG
	EGFR			PRKACA
	EIF6			PRKCA
	ELK1			PRKCE

## Sheet: supplementary table 4
ONTOLOGY	ID	Description	BgRatio	pvalue	p.adjust	qvalue	geneID	Count
BP	GO:0048545	response to steroid hormone	375/17913	4.58726e-28	1.75096e-24	8.30052e-25	ACTA1/CTNNB1/TGFB1/TGFBR2/ESR1/PGR/PPARG/AR/ESR2/NCOA2/NCOA1/RELA/NR3C2/BCL2/CASP3/ICAM1/AKR1C3/SREBF1/CA2/CCND1/RB1/EGFR/FOS/IL6/TP63/CAV1/PARP1/PCNA/MDM2/NR3C1/CALCR	31
BP	GO:0010038	response to metal ion	335/17913	3.24395e-20	3.09554e-17	1.46746e-17	ACTA1/CDH1/BCL2/CASP3/MAPK8/ICAM1/VCAM1/AKR1C3/CA2/CCND1/EGFR/FOS/CASP8/HIF1A/CAV1/CCNB1/NFE2L2/NQO1/PARP1/HSF1/PCNA/DRD2/MDM2/APP	24
BP	GO:0070482	response to oxygen levels	389/17913	1.05524e-18	6.71307e-16	3.18237e-16	TGFB1/TGFBR2/PPARG/DPP4/CHRNA7/BCL2/CASP3/ICAM1/VCAM1/PSMD3/PLAU/RAF1/HIF1A/CAV1/MYC/CCNB1/NFE2L2/HSF1/NPEPPS/HK2/PRKCE/DRD2/MDM2/MTOR	24
BP	GO:0048732	gland development	422/17913	6.87854e-18	2.91727e-15	1.38295e-15	CTNNB1/CDH1/TGFB1/TGFBR2/TGFBR1/WNT3A/ESR1/PGR/AR/NCOA1/RELA/BCL2/FASN/CCND1/EGFR/TP63/RAF1/HIF1A/CAV1/IGF2/HK2/PCNA/DRD2/TYR	24
BP	GO:0009314	response to radiation	435/17913	1.37732e-17	5.25723e-15	2.49222e-15	TGFB1/CHEK1/MAPK10/RELA/BCL2/CASP3/MAPK8/ICAM1/VCAM1/CCND1/EGFR/FOS/ELK1/HIF1A/MYC/PARP1/CHEK2/HSF1/PCNA/DRD2/MDM2/APP/TYR/MTOR	24
BP	GO:0001666	response to hypoxia	354/17913	1.94991e-18	1.06326e-15	5.04044e-16	TGFB1/TGFBR2/DPP4/CHRNA7/BCL2/CASP3/ICAM1/VCAM1/PSMD3/PLAU/RAF1/HIF1A/CAV1/MYC/CCNB1/NFE2L2/HSF1/NPEPPS/HK2/PRKCE/DRD2/MDM2/MTOR	23
BP	GO:0036293	response to decreased oxygen levels	365/17913	3.84931e-18	1.8366e-15	8.70654e-16	TGFB1/TGFBR2/DPP4/CHRNA7/BCL2/CASP3/ICAM1/VCAM1/PSMD3/PLAU/RAF1/HIF1A/CAV1/MYC/CCNB1/NFE2L2/HSF1/NPEPPS/HK2/PRKCE/DRD2/MDM2/MTOR	23
BP	GO:1901654	response to ketone	191/17913	4.26406e-23	8.13796e-20	3.85786e-20	TGFB1/PPARG/AR/NCOA2/AKR1B1/NCOA1/RELA/ICAM1/AHR/AKR1C3/SREBF1/CCND1/EGFR/FOS/ELK1/ACACA/CAV1/PARP1/HSF1/PRKCE/PCNA/NR3C1	22
BP	GO:0018209	peptidyl-serine modification	252/17913	2.0063e-20	2.55268e-17	1.21012e-17	TGFB1/TGFBR2/TGFBR1/WNT3A/PRKACA/HSP90AA1/GSK3B/IKBKB/BCL2/MAPK8/EGFR/IL6/RAF1/PRKCA/CAV1/CCNB1/PARP1/CHEK2/PRKCE/APP/CALCR/MTOR	22
BP	GO:0018105	peptidyl-serine phosphorylation	231/17913	6.92454e-20	5.28619e-17	2.50595e-17	TGFB1/TGFBR2/TGFBR1/WNT3A/PRKACA/HSP90AA1/GSK3B/IKBKB/BCL2/MAPK8/EGFR/IL6/RAF1/PRKCA/CAV1/CCNB1/CHEK2/PRKCE/APP/CALCR/MTOR	21
BP	GO:0006979	response to oxidative stress	442/17913	2.5774e-16	8.94357e-14	4.23976e-14	CTNNB1/PTGS1/RELA/BCL2/CASP3/MAPK8/CYP1B1/AKR1C3/EGFR/FOS/IL6/HIF1A/DUOX2/NOS3/HSPB1/NFE2L2/NQO1/PARP1/HSF1/PCNA/MDM2/APP/MCL1	23
BP	GO:0009636	response to toxic substance	499/17913	3.09242e-16	9.83648e-14	4.66305e-14	CDH1/PTGS1/CHRNA7/RELA/BCL2/CASP3/ICAM1/VCAM1/CYP1B1/AHR/CCND1/FOS/IL6/CASP8/DUOX2/NOS3/CCNB1/NFE2L2/NQO1/HSF1/PRKCE/PCNA/DRD2/MDM2	24
BP	GO:0072593	reactive oxygen species metabolic process	269/17913	5.34482e-16	1.56072e-13	7.39871e-14	TGFB1/TGFBR2/HSP90AA1/F2/BCL2/ICAM1/CYP1B1/AKR1C3/EIF6/EGFR/HIF1A/CAV1/DUOX2/NOS3/NFE2L2/NQO1/CRP/HK2/MTOR	19
BP	GO:0009410	response to xenobiotic stimulus	270/17913	5.72443e-16	1.56072e-13	7.39871e-14	TGFB1/PTGS1/PPARG/RELA/ICAM1/CYP1B1/AHR/AKR1C1/RB1/EGFR/NQO1/CHEK2/HSF1/PRKCE/PCNA/DRD2/MDM2/NR3C1/MTOR	19
BP	GO:0097305	response to alcohol	232/17913	6.48798e-16	1.65097e-13	7.82655e-14	CTNNB1/CDH1/TGFB1/TGFBR2/TGFBR1/PPARG/ICAM1/VCAM1/AHR/AKR1C3/CCND1/FOS/CASP8/ACACA/NQO1/PARP1/PRKCE/DRD2	18
BP	GO:0035690	cellular response to drug	362/17913	6.98838e-16	1.66717e-13	7.90331e-14	CTNNB1/CDH1/TGFB1/CHRM2/CHRNA7/NCOA1/RELA/ICAM1/CYP1B1/AHR/EGFR/IL6/MYC/NFE2L2/NQO1/CHEK2/HSF1/PRKCE/PCNA/MDM2/NR3C1	21
BP	GO:0001101	response to acid chemical	330/17913	1.6113e-15	3.61785e-13	1.71506e-13	WNT3A/PPARG/MAPK10/AKR1B1/NCOA1/RELA/CASP3/ICAM1/AKR1C3/APOB/SREBF1/AKR1C1/EGFR/ACACA/CCNB1/NQO1/HSF1/PRKCE/PCNA/MTOR	20
BP	GO:1901652	response to peptide	491/17913	2.49575e-15	5.29238e-13	2.50889e-13	TGFB1/PTPN1/PRKACA/PPARG/GSK3B/CHRNA7/AKR1B1/RELA/ICAM1/VCAM1/SREBF1/CA2/EIF6/NFKBIA/CAV1/NFE2L2/PARP1/HSF1/IGF2/MDM2/APP/CALCR/MTOR	23
BP	GO:0034599	cellular response to oxidative stress	296/17913	3.10763e-15	6.24306e-13	2.95956e-13	CTNNB1/RELA/BCL2/MAPK8/CYP1B1/AKR1C3/EGFR/FOS/IL6/HIF1A/NOS3/HSPB1/NFE2L2/NQO1/PARP1/HSF1/PCNA/MDM2/MCL1	19
BP	GO:0070997	neuron death	347/17913	4.21007e-15	8.00607e-13	3.79533e-13	CTNNB1/WNT3A/GSK3B/CHRNA7/BCL2/CASP3/RB1/FOS/TP63/ELK1/CASP8/HIF1A/NQO1/PARP1/HSF1/ERBB3/RASA1/APP/MCL1/MTOR	20
BP	GO:2001233	regulation of apoptotic signaling pathway	397/17913	4.4047e-15	8.00607e-13	3.79533e-13	CTNNB1/TGFBR1/PTPN1/GSK3B/AR/RELA/BCL2/MAPK8/ICAM1/RB1/TP63/CASP8/RAF1/HIF1A/CAV1/NOS3/HSPB1/NFE2L2/PARP1/MDM2/MCL1	21
BP	GO:0009416	response to light stimulus	307/17913	6.05422e-15	1.05041e-12	4.97952e-13	CHEK1/MAPK10/RELA/BCL2/CASP3/MAPK8/CCND1/EGFR/FOS/ELK1/HIF1A/MYC/PARP1/PCNA/DRD2/MDM2/APP/TYR/MTOR	19
BP	GO:2000377	regulation of reactive oxygen species metabolic process	194/17913	1.1657e-14	1.93456e-12	9.17091e-13	TGFB1/TGFBR2/HSP90AA1/F2/BCL2/ICAM1/CYP1B1/AKR1C3/EIF6/EGFR/HIF1A/CAV1/NFE2L2/CRP/HK2/MTOR	16
BP	GO:0062012	regulation of small molecule metabolic process	439/17913	3.20178e-14	5.09216e-12	2.41397e-12	TGFB1/PPARG/GSK3B/NCOA2/PSMD3/AKR1C3/FASN/APOB/SREBF1/EIF6/HIF1A/ACACA/CAV1/NOS3/CCNB1/NQO1/PARP1/IGFBP3/IGF2/PRKCE/MTOR	21
BP	GO:0009991	response to extracellular stimulus	498/17913	3.6516e-14	5.57527e-12	2.64299e-12	ACTA1/TGFB1/TGFBR2/PPARG/NCOA1/RELA/BCL2/MAPK8/ICAM1/VCAM1/AKR1C3/SREBF1/CCND1/EGFR/FOS/NFE2L2/NQO1/HSF1/PCNA/MDM2/TYR/MTOR	22
BP	GO:1901655	cellular response to ketone	91/17913	1.01881e-13	1.46427e-11	6.94148e-12	TGFB1/PPARG/AR/AKR1B1/ICAM1/AHR/AKR1C3/EGFR/ELK1/ACACA/PRKCE/NR3C1	12
BP	GO:2001234	negative regulation of apoptotic signaling pathway	223/17913	1.03577e-13	1.46427e-11	6.94148e-12	CTNNB1/TGFBR1/PTPN1/AR/RELA/BCL2/ICAM1/RB1/CASP8/RAF1/HIF1A/NOS3/HSPB1/NFE2L2/MDM2/MCL1	16
BP	GO:0030522	intracellular receptor signaling pathway	272/17913	1.58379e-13	2.15905e-11	1.02351e-11	CTNNB1/ESR1/PGR/PPARG/AR/ESR2/NCOA1/RELA/AHR/AKR1C3/SREBF1/RB1/TP63/NFKBIA/CASP8/PARP1/NR3C1	17
BP	GO:0071496	cellular response to external stimulus	320/17913	1.73929e-13	2.28927e-11	1.08524e-11	TGFB1/PPARG/CHEK1/NCOA1/BCL2/MAPK8/ICAM1/VCAM1/AKR1C3/SREBF1/EGFR/FOS/CASP8/NFE2L2/HSF1/IRF1/MDM2/MTOR	18
BP	GO:0046677	response to antibiotic	328/17913	2.65066e-13	3.37253e-11	1.59877e-11	HSP90AA1/RELA/BCL2/CASP3/ICAM1/VCAM1/CYP1B1/AHR/CCND1/IL6/CASP8/NFE2L2/NQO1/HSF1/PRKCE/PCNA/DRD2/MDM2	18
BP	GO:0009612	response to mechanical stimulus	200/17913	3.39461e-13	4.17975e-11	1.98144e-11	ACTA1/TGFB1/TGFBR2/PPARG/CHEK1/RELA/MAPK8/EGFR/FOS/NFKBIA/CASP8/RAF1/CCNB1/IRF1/DRD2	15
BP	GO:0071383	cellular response to steroid hormone stimulus	243/17913	3.92157e-13	4.6777e-11	2.21749e-11	CTNNB1/TGFB1/ESR1/PGR/PPARG/AR/ESR2/NCOA1/NR3C2/ICAM1/AKR1C3/RB1/EGFR/TP63/PARP1/NR3C1	16
BP	GO:0007584	response to nutrient	215/17913	9.7577e-13	1.10621e-10	5.24408e-11	TGFB1/TGFBR2/PPARG/NCOA1/RELA/VCAM1/AKR1C3/CCND1/EGFR/NQO1/HSF1/PCNA/MDM2/TYR/MTOR	15
BP	GO:0060485	mesenchyme development	258/17913	9.85362e-13	1.10621e-10	5.24408e-11	ACTA1/ACTA2/CTNNB1/TGFB1/TGFBR2/TGFBR1/WNT3A/GSK3B/BCL2/IL6/HIF1A/MYC/NOS3/ERBB3/MDM2/MTOR	16
BP	GO:0031667	response to nutrient levels	466/17913	1.05674e-12	1.15245e-10	5.46328e-11	TGFB1/TGFBR2/PPARG/NCOA1/RELA/BCL2/MAPK8/ICAM1/VCAM1/AKR1C3/SREBF1/CCND1/EGFR/NFE2L2/NQO1/HSF1/PCNA/MDM2/TYR/MTOR	20
BP	GO:1901214	regulation of neuron death	313/17913	1.53762e-12	1.5951e-10	7.56169e-11	CTNNB1/WNT3A/GSK3B/CHRNA7/BCL2/CASP3/FOS/ELK1/CASP8/HIF1A/NQO1/PARP1/HSF1/ERBB3/RASA1/MCL1/MTOR	17
BP	GO:1901653	cellular response to peptide	364/17913	1.54621e-12	1.5951e-10	7.56169e-11	TGFB1/PTPN1/PRKACA/PPARG/GSK3B/AKR1B1/RELA/ICAM1/VCAM1/SREBF1/CA2/CAV1/NFE2L2/PARP1/HSF1/IGF2/MDM2/APP	18
BP	GO:0050673	epithelial cell proliferation	425/17913	2.04799e-12	2.05715e-10	9.75205e-11	CTNNB1/TGFB1/TGFBR1/WNT3A/ESR1/PGR/PPARG/AR/CCND1/RB1/EGFR/TP63/PRKCA/HIF1A/ERBB2/CAV1/MYC/IGFBP3/MTOR	19
BP	GO:0048608	reproductive structure development	426/17913	2.13422e-12	2.0888e-10	9.90208e-11	CTNNB1/TGFBR1/ESR1/PGR/PPARG/AR/NCOA1/BCL2/CASP3/ICAM1/AKR1C3/CCND1/EGFR/TP63/CASP8/HIF1A/NOS3/HSF1/IGF2	19
BP	GO:0002521	leukocyte differentiation	485/17913	2.19944e-12	2.09881e-10	9.94957e-11	CTNNB1/TGFB1/TGFBR2/PPARG/BCL2/VCAM1/FASN/CA2/RB1/FOS/IL6/CASP8/PRKCA/ERBB2/MYC/PARP1/RUNX2/IRF1/APP/MTOR	20
BP	GO:0051090	regulation of DNA-binding transcription factor activity	429/17913	2.41373e-12	2.19362e-10	1.0399e-10	CTNNB1/TGFB1/WNT3A/ESR1/PPARG/AR/ESR2/MAPK10/RELA/IKBKB/MAPK8/ICAM1/CYP1B1/RB1/FOS/IL6/NFKBIA/CAV1/APP	19
BP	GO:0061458	reproductive system development	429/17913	2.41373e-12	2.19362e-10	1.0399e-10	CTNNB1/TGFBR1/ESR1/PGR/PPARG/AR/NCOA1/BCL2/CASP3/ICAM1/AKR1C3/CCND1/EGFR/TP63/CASP8/HIF1A/NOS3/HSF1/IGF2	19
BP	GO:0000302	response to reactive oxygen species	230/17913	2.59345e-12	2.30214e-10	1.09135e-10	RELA/BCL2/CASP3/MAPK8/CYP1B1/AKR1C3/EGFR/FOS/IL6/NOS3/NFE2L2/NQO1/HSF1/PCNA/MDM2	15
BP	GO:0031960	response to corticosteroid	155/17913	3.40984e-12	2.95804e-10	1.40228e-10	TGFB1/BCL2/CASP3/ICAM1/AKR1C3/CCND1/EGFR/FOS/IL6/PARP1/PCNA/NR3C1/CALCR	13
BP	GO:0050878	regulation of body fluid levels	499/17913	3.69756e-12	3.13635e-10	1.48681e-10	WNT3A/PRKACA/F2/AKR1B1/NCOA1/CCND1/PLAU/IL6/TP63/RAF1/PRKCA/HIF1A/CAV1/NOS3/HSPB1/NFE2L2/IRF1/HK2/PRKCE/DRD2	20
BP	GO:0048511	rhythmic process	287/17913	4.99725e-12	4.14663e-10	1.96574e-10	ESR1/PGR/PPARG/GSK3B/NCOA2/MAPK10/NCOA1/CASP3/MAPK8/AHR/SREBF1/EGFR/NOS3/PCNA/DRD2/MTOR	16
BP	GO:0002573	myeloid leukocyte differentiation	201/17913	6.03428e-12	4.9006e-10	2.32316e-10	CTNNB1/TGFB1/TGFBR2/PPARG/FASN/CA2/RB1/FOS/CASP8/PRKCA/MYC/PARP1/APP/MTOR	14
BP	GO:0032355	response to estradiol	128/17913	6.47238e-12	5.14689e-10	2.43992e-10	CTNNB1/TGFB1/ESR1/NCOA1/CASP3/APOB/CCND1/EGFR/CASP8/NQO1/HSF1/PCNA	12
BP	GO:0071466	cellular response to xenobiotic stimulus	164/17913	7.01939e-12	5.46796e-10	2.59212e-10	TGFB1/PTGS1/ICAM1/CYP1B1/AHR/AKR1C1/RB1/EGFR/NQO1/CHEK2/HSF1/PCNA/NR3C1	13
BP	GO:0034614	cellular response to reactive oxygen species	165/17913	7.5852e-12	5.79054e-10	2.74504e-10	RELA/MAPK8/CYP1B1/AKR1C3/EGFR/FOS/IL6/NOS3/NFE2L2/NQO1/HSF1/PCNA/MDM2	13
BP	GO:0018107	peptidyl-threonine phosphorylation	101/17913	9.80264e-12	7.3366e-10	3.47797e-10	TGFB1/TGFBR2/TGFBR1/PRKACA/GSK3B/CHEK1/BCL2/MAPK8/PRKCA/APP/MTOR	11
BP	GO:0030099	myeloid cell differentiation	411/17913	1.17489e-11	8.62415e-10	4.08834e-10	CTNNB1/TGFB1/TGFBR2/PPARG/CASP3/FASN/CA2/EIF6/RB1/FOS/NFKBIA/CASP8/PRKCA/HIF1A/MYC/PARP1/APP/MTOR	18
BP	GO:0097191	extrinsic apoptotic signaling pathway	213/17913	1.32195e-11	9.52053e-10	4.51327e-10	TGFB1/TGFBR1/GSK3B/AR/RELA/BCL2/CASP3/ICAM1/CASP8/RAF1/CAV1/NOS3/ERBB3/MCL1	14
BP	GO:0009411	response to UV	137/17913	1.45541e-11	1.02876e-09	4.87691e-10	CHEK1/RELA/BCL2/CASP3/MAPK8/CCND1/EGFR/MYC/PARP1/PCNA/MDM2/TYR	12
BP	GO:0030879	mammary gland development	138/17913	1.58677e-11	1.07038e-09	5.07419e-10	TGFB1/TGFBR2/WNT3A/ESR1/PGR/AR/NCOA1/FASN/CCND1/HIF1A/CAV1/HK2	12
BP	GO:0071214	cellular response to abiotic stimulus	310/17913	1.59841e-11	1.07038e-09	5.07419e-10	TGFB1/CHEK1/MAPK10/AKR1B1/CASP3/MAPK8/EGFR/ELK1/CASP8/MYC/PARP1/CHEK2/HSF1/IRF1/PCNA/MDM2	16
BP	GO:0104004	cellular response to environmental stimulus	310/17913	1.59841e-11	1.07038e-09	5.07419e-10	TGFB1/CHEK1/MAPK10/AKR1B1/CASP3/MAPK8/EGFR/ELK1/CASP8/MYC/PARP1/CHEK2/HSF1/IRF1/PCNA/MDM2	16
BP	GO:0050678	regulation of epithelial cell proliferation	369/17913	2.10644e-11	1.38626e-09	6.57164e-10	CTNNB1/TGFB1/TGFBR1/WNT3A/PGR/PPARG/AR/CCND1/RB1/EGFR/TP63/PRKCA/HIF1A/ERBB2/CAV1/MYC/MTOR	17
BP	GO:0018210	peptidyl-threonine modification	109/17913	2.28146e-11	1.47599e-09	6.99703e-10	TGFB1/TGFBR2/TGFBR1/PRKACA/GSK3B/CHEK1/BCL2/MAPK8/PRKCA/APP/MTOR	11
BP	GO:1903829	positive regulation of cellular protein localization	318/17913	2.34186e-11	1.48981e-09	7.06256e-10	CDH1/TGFB1/WNT3A/PRKACA/GSK3B/F2/BCL2/MAPK8/EGFR/TP63/CASP8/ERBB2/PARP1/NPEPPS/PRKCE/MDM2	16
BP	GO:0010212	response to ionizing radiation	144/17913	2.62775e-11	1.64428e-09	7.79481e-10	TGFB1/BCL2/CASP3/ICAM1/VCAM1/CCND1/ELK1/MYC/PARP1/CHEK2/HSF1/MDM2	12
BP	GO:0043410	positive regulation of MAPK cascade	499/17913	3.32206e-11	2.04521e-09	9.69545e-10	CTNNB1/TGFB1/TGFBR1/PTPN1/AR/MAPK10/CHRNA7/ICAM1/EGFR/IL6/RAF1/PRKCA/ERBB2/IGFBP3/IGF2/PRKCE/DRD2/APP/CALCR	19
BP	GO:0033138	positive regulation of peptidyl-serine phosphorylation	86/17913	4.62735e-11	2.80358e-09	1.32906e-09	TGFB1/WNT3A/HSP90AA1/BCL2/EGFR/IL6/RAF1/CAV1/APP/CALCR	10
BP	GO:0050679	positive regulation of epithelial cell proliferation	199/17913	8.08068e-11	4.81937e-09	2.28465e-09	CTNNB1/TGFB1/TGFBR1/WNT3A/AR/CCND1/EGFR/TP63/PRKCA/HIF1A/ERBB2/MYC/MTOR	13
BP	GO:0032496	response to lipopolysaccharide	295/17913	8.9879e-11	5.27797e-09	2.50206e-09	TGFB1/RELA/CASP3/MAPK8/ICAM1/VCAM1/APOB/FOS/IL6/NFKBIA/CASP8/PRKCA/NOS3/HSF1/PRKCE	15
BP	GO:1901216	positive regulation of neuron death	93/17913	1.02249e-10	5.91343e-09	2.8033e-09	CTNNB1/GSK3B/CASP3/FOS/ELK1/CASP8/NQO1/PARP1/MCL1/MTOR	10
BP	GO:0060249	anatomical structure homeostasis	413/17913	1.2238e-10	6.97203e-09	3.30513e-09	CTNNB1/TGFB1/HSP90AA1/AKR1B1/BCL2/CA2/RB1/EGFR/IL6/PRKCA/HIF1A/ACACA/MYC/NOS3/HSPB1/PARP1/PCNA	17
BP	GO:0002237	response to molecule of bacterial origin	309/17913	1.72007e-10	9.65518e-09	4.5771e-09	TGFB1/RELA/CASP3/MAPK8/ICAM1/VCAM1/APOB/FOS/IL6/NFKBIA/CASP8/PRKCA/NOS3/HSF1/PRKCE	15
BP	GO:2000379	positive regulation of reactive oxygen species metabolic process	101/17913	2.34388e-10	1.29661e-08	6.14665e-09	TGFB1/TGFBR2/HSP90AA1/F2/ICAM1/AKR1C3/EGFR/NFE2L2/CRP/MTOR	10
BP	GO:0045787	positive regulation of cell cycle	373/17913	2.48871e-10	1.35706e-08	6.43321e-09	TGFB1/PRKACA/CHEK1/CCND1/RB1/EGFR/PRKCA/CCNB1/CHEK2/HSF1/IGF2/PRKCE/PCNA/DRD2/MDM2/APP	16
BP	GO:0007568	aging	318/17913	2.56608e-10	1.37954e-08	6.53979e-09	TGFB1/TGFBR2/CHEK1/RELA/BCL2/ICAM1/VCAM1/SREBF1/FOS/TP63/NFE2L2/NQO1/CHEK2/APP/MTOR	15
BP	GO:0051384	response to glucocorticoid	139/17913	3.23777e-10	1.71647e-08	8.13702e-09	TGFB1/BCL2/CASP3/ICAM1/CCND1/EGFR/FOS/IL6/PCNA/NR3C1/CALCR	11
BP	GO:0072132	mesenchyme morphogenesis	51/17913	3.70744e-10	1.93854e-08	9.18975e-09	ACTA1/ACTA2/TGFBR2/TGFBR1/WNT3A/MYC/NOS3/MDM2	8
BP	GO:0043401	steroid hormone mediated signaling pathway	181/17913	3.80876e-10	1.9646e-08	9.31331e-09	CTNNB1/ESR1/PGR/PPARG/AR/ESR2/NCOA1/NR3C2/RB1/TP63/PARP1/NR3C1	12
BP	GO:0007050	cell cycle arrest	231/17913	5.13623e-10	2.614e-08	1.23918e-08	TGFB1/TGFBR1/PRKACA/CCND1/RB1/MYC/CCNB1/CHEK2/RASSF1/IRF1/PCNA/MDM2/MTOR	13
BP	GO:0071453	cellular response to oxygen levels	237/17913	7.03736e-10	3.53442e-08	1.67552e-08	PPARG/BCL2/ICAM1/PSMD3/HIF1A/CAV1/MYC/CCNB1/NFE2L2/NPEPPS/PRKCE/MDM2/MTOR	13
BP	GO:0016049	cell growth	466/17913	7.81862e-10	3.8758e-08	1.83735e-08	CTNNB1/TGFB1/TGFBR2/TGFBR1/WNT3A/HSP90AA1/PPARG/GSK3B/F2/ESR2/BCL2/RB1/EGFR/ERBB2/IGFBP3/APP/MTOR	17
BP	GO:0043434	response to peptide hormone	404/17913	7.9679e-10	3.89916e-08	1.84842e-08	TGFB1/PTPN1/PRKACA/PPARG/RELA/ICAM1/SREBF1/CA2/EIF6/CAV1/NFE2L2/PARP1/HSF1/IGF2/MDM2/MTOR	16
BP	GO:1903706	regulation of hemopoiesis	468/17913	8.34498e-10	4.032e-08	1.91139e-08	CTNNB1/TGFB1/TGFBR2/PSMD3/CA2/EIF6/RB1/FOS/NFKBIA/CASP8/PRKCA/HIF1A/ERBB2/MYC/NFE2L2/IRF1/MTOR	17
BP	GO:0022612	gland morphogenesis	116/17913	9.29012e-10	4.43255e-08	2.10128e-08	TGFB1/TGFBR2/WNT3A/ESR1/PGR/AR/BCL2/EGFR/TP63/CAV1	10
BP	GO:0050730	regulation of peptidyl-tyrosine phosphorylation	245/17913	1.05648e-09	4.97851e-08	2.3601e-08	TGFB1/WNT3A/PTPN1/ICAM1/EGFR/IL6/CAV1/HSF1/IGF2/ERBB3/PRKCE/APP/MTOR	13
BP	GO:0050670	regulation of lymphocyte proliferation	199/17913	1.13268e-09	5.20898e-08	2.46935e-08	CTNNB1/TGFB1/TGFBR2/WNT3A/BCL2/CASP3/VCAM1/AHR/IL6/ERBB2/IGF2/IRF1	12
BP	GO:0071229	cellular response to acid chemical	199/17913	1.13268e-09	5.20898e-08	2.46935e-08	WNT3A/PPARG/AKR1C3/APOB/SREBF1/AKR1C1/EGFR/ACACA/CCNB1/HSF1/PRKCE/MTOR	12
BP	GO:0033135	regulation of peptidyl-serine phosphorylation	119/17913	1.19516e-09	5.38642e-08	2.55347e-08	TGFB1/WNT3A/HSP90AA1/BCL2/EGFR/IL6/RAF1/CAV1/APP/CALCR	10
BP	GO:0032944	regulation of mononuclear cell proliferation	200/17913	1.19949e-09	5.38642e-08	2.55347e-08	CTNNB1/TGFB1/TGFBR2/WNT3A/BCL2/CASP3/VCAM1/AHR/IL6/ERBB2/IGF2/IRF1	12
BP	GO:0031668	cellular response to extracellular stimulus	251/17913	1.41912e-09	6.2986e-08	2.98589e-08	PPARG/NCOA1/BCL2/MAPK8/ICAM1/VCAM1/AKR1C3/SREBF1/FOS/NFE2L2/HSF1/MDM2/MTOR	13
BP	GO:0090130	tissue migration	363/17913	1.59075e-09	6.97919e-08	3.30853e-08	ACTA1/ACTA2/TGFB1/TGFBR2/TGFBR1/PPARG/DPP4/CYP1B1/PRKCA/HIF1A/NOS3/HSPB1/NFE2L2/PRKCE/MTOR	15
BP	GO:0022411	cellular component disassembly	492/17913	1.77988e-09	7.72022e-08	3.65982e-08	CTNNB1/TGFB1/TGFBR1/WNT3A/PRSS1/GSK3B/DPP4/CASP3/SREBF1/IL6/PRKCA/HIF1A/CAV1/MYC/CCNB1/HSF1/HK2	17
BP	GO:0051091	positive regulation of DNA-binding transcription factor activity	257/17913	1.89141e-09	8.11183e-08	3.84547e-08	CTNNB1/TGFB1/WNT3A/ESR1/PPARG/AR/ESR2/RELA/IKBKB/ICAM1/IL6/CAV1/APP	13
BP	GO:0051098	regulation of binding	368/17913	1.91721e-09	8.13111e-08	3.85461e-08	CTNNB1/TGFB1/TGFBR1/WNT3A/PRKACA/PPARG/GSK3B/BCL2/MAPK8/RB1/NFKBIA/CAV1/PARP1/HSF1/APP	15
BP	GO:0048469	cell maturation	167/17913	2.29877e-09	9.53738e-08	4.52126e-08	CTNNB1/PRKACA/PGR/PPARG/BCL2/RB1/HIF1A/CCNB1/RUNX2/APP/MTOR	11
BP	GO:0071248	cellular response to metal ion	167/17913	2.29877e-09	9.53738e-08	4.52126e-08	CDH1/MAPK8/AKR1C3/EGFR/FOS/CCNB1/NFE2L2/NQO1/PARP1/HSF1/APP	11
BP	GO:0070663	regulation of leukocyte proliferation	214/17913	2.59158e-09	1.06012e-07	5.02559e-08	CTNNB1/TGFB1/TGFBR2/WNT3A/BCL2/CASP3/VCAM1/AHR/IL6/ERBB2/IGF2/IRF1	12
BP	GO:0008631	intrinsic apoptotic signaling pathway in response to oxidative stress	41/17913	2.62838e-09	1.06012e-07	5.02559e-08	BCL2/CYP1B1/HIF1A/HSPB1/NFE2L2/PARP1/MCL1	7
BP	GO:0030518	intracellular steroid hormone receptor signaling pathway	129/17913	2.63851e-09	1.06012e-07	5.02559e-08	CTNNB1/ESR1/PGR/AR/ESR2/NCOA1/RB1/TP63/PARP1/NR3C1	10
BP	GO:1904951	positive regulation of establishment of protein localization	440/17913	2.72318e-09	1.08275e-07	5.13284e-08	CDH1/TGFB1/PRKACA/GSK3B/BCL2/MAPK8/EGFR/IL6/TP63/CASP8/HIF1A/ERBB2/NPEPPS/PRKCE/DRD2/MDM2	16
BP	GO:0009755	hormone-mediated signaling pathway	216/17913	2.8798e-09	1.13322e-07	5.37208e-08	CTNNB1/ESR1/PGR/PPARG/AR/ESR2/NCOA1/NR3C2/RB1/TP63/PARP1/NR3C1	12
BP	GO:0042110	T cell activation	443/17913	3.00095e-09	1.16884e-07	5.54096e-08	CTNNB1/TGFB1/TGFBR2/DPP4/BCL2/CASP3/ICAM1/VCAM1/IL6/CASP8/ERBB2/CAV1/RUNX2/IGF2/IRF1/MTOR	16
BP	GO:0007548	sex differentiation	269/17913	3.28682e-09	1.26725e-07	6.00749e-08	CTNNB1/TGFBR1/ESR1/PGR/AR/NCOA1/BCL2/CASP3/ICAM1/AKR1C3/CCND1/TP63/NOS3	13
BP	GO:0051897	positive regulation of protein kinase B signaling	173/17913	3.33703e-09	1.27374e-07	6.03827e-08	TGFB1/TGFBR1/HSP90AA1/ESR1/AKR1C3/EGFR/ERBB2/IGF2/ERBB3/CALCR/MTOR	11
BP	GO:0022407	regulation of cell-cell adhesion	389/17913	4.0726e-09	1.53912e-07	7.2963e-08	CDH1/TGFB1/TGFBR2/WNT3A/DPP4/RELA/CASP3/ICAM1/VCAM1/IL6/PRKCA/ERBB2/CAV1/IGF2/IRF1	15
BP	GO:2001237	negative regulation of extrinsic apoptotic signaling pathway	100/17913	4.56482e-09	1.70823e-07	8.09796e-08	TGFBR1/AR/RELA/BCL2/ICAM1/CASP8/RAF1/NOS3/MCL1	9
BP	GO:0097193	intrinsic apoptotic signaling pathway	277/17913	4.67907e-09	1.73398e-07	8.22005e-08	PTPN1/BCL2/CASP3/CYP1B1/TP63/HIF1A/CAV1/HSPB1/NFE2L2/PARP1/CHEK2/MDM2/MCL1	13
BP	GO:0032570	response to progesterone	45/17913	5.20966e-09	1.91205e-07	9.06418e-08	TGFB1/NCOA2/NCOA1/RELA/SREBF1/FOS/CAV1	7
BP	GO:0090068	positive regulation of cell cycle process	283/17913	6.05267e-09	2.20029e-07	1.04306e-07	TGFB1/PRKACA/CCND1/RB1/EGFR/CCNB1/CHEK2/IGF2/PRKCE/PCNA/DRD2/MDM2/APP	13
BP	GO:0019216	regulation of lipid metabolic process	402/17913	6.34443e-09	2.28459e-07	1.08303e-07	TGFB1/PPARG/F2/NCOA2/NCOA1/AKR1C3/FASN/APOB/SREBF1/EIF6/RB1/ACACA/CAV1/PRKCE/MTOR	15
BP	GO:0001701	in utero embryonic development	342/17913	6.59039e-09	2.35098e-07	1.1145e-07	CTNNB1/TGFBR2/TGFBR1/WNT3A/AR/NCOA1/APOB/EGFR/CASP8/HIF1A/NOS3/CCNB1/HSF1/IGF2	14
BP	GO:0055123	digestive system development	143/17913	7.18614e-09	2.51647e-07	1.19295e-07	CTNNB1/TGFB1/TGFBR2/BCL2/RB1/EGFR/TP63/HIF1A/CCNB1/IGF2	10
BP	GO:0061041	regulation of wound healing	143/17913	7.18614e-09	2.51647e-07	1.19295e-07	TGFBR2/F2/PLAU/PRKCA/CAV1/DUOX2/NOS3/NFE2L2/PRKCE/MTOR	10
BP	GO:0048871	multicellular organismal homeostasis	472/17913	7.38969e-09	2.56422e-07	1.21559e-07	CTNNB1/PRKACA/AKR1B1/BCL2/CA2/RB1/EGFR/IL6/TP63/PRKCA/ACACA/CAV1/NOS3/HSPB1/HSF1/DRD2	16
BP	GO:0018108	peptidyl-tyrosine phosphorylation	346/17913	7.64007e-09	2.61978e-07	1.24192e-07	TGFB1/WNT3A/PTPN1/ICAM1/EGFR/IL6/ERBB2/CAV1/HSF1/IGF2/ERBB3/PRKCE/APP/MTOR	14
BP	GO:0042542	response to hydrogen peroxide	144/17913	7.68707e-09	2.61978e-07	1.24192e-07	RELA/BCL2/CASP3/CYP1B1/IL6/NFE2L2/NQO1/HSF1/PCNA/MDM2	10
BP	GO:0018212	peptidyl-tyrosine modification	349/17913	8.52473e-09	2.87534e-07	1.36307e-07	TGFB1/WNT3A/PTPN1/ICAM1/EGFR/IL6/ERBB2/CAV1/HSF1/IGF2/ERBB3/PRKCE/APP/MTOR	14
BP	GO:0051402	neuron apoptotic process	238/17913	8.58761e-09	2.87534e-07	1.36307e-07	CTNNB1/BCL2/CASP3/RB1/TP63/HIF1A/NQO1/PARP1/ERBB3/RASA1/APP/MCL1	12
BP	GO:0071236	cellular response to antibiotic	147/17913	9.38057e-09	3.11353e-07	1.47599e-07	RELA/CYP1B1/AHR/IL6/NFE2L2/NQO1/HSF1/PRKCE/PCNA/MDM2	10
BP	GO:0051896	regulation of protein kinase B signaling	241/17913	9.87975e-09	3.22316e-07	1.52796e-07	TGFB1/TGFBR1/HSP90AA1/ESR1/AKR1C3/EGFR/ERBB2/IGF2/ERBB3/DRD2/CALCR/MTOR	12
BP	GO:0097237	cellular response to toxic substance	241/17913	9.87975e-09	3.22316e-07	1.52796e-07	PTGS1/RELA/CYP1B1/IL6/DUOX2/NOS3/NFE2L2/NQO1/HSF1/PRKCE/PCNA/MDM2	12
BP	GO:0071375	cellular response to peptide hormone stimulus	297/17913	1.0781e-08	3.48739e-07	1.65322e-07	TGFB1/PTPN1/PRKACA/PPARG/RELA/SREBF1/CA2/CAV1/NFE2L2/PARP1/HSF1/IGF2/MDM2	13
BP	GO:0045685	regulation of glial cell differentiation	77/17913	1.08773e-08	3.48895e-07	1.65396e-07	CTNNB1/TGFB1/PPARG/F2/RELA/IL6/APP/MTOR	8
BP	GO:0071241	cellular response to inorganic substance	194/17913	1.10773e-08	3.52349e-07	1.67033e-07	CDH1/MAPK8/AKR1C3/EGFR/FOS/CCNB1/NFE2L2/NQO1/PARP1/HSF1/APP	11
BP	GO:0046651	lymphocyte proliferation	244/17913	1.13442e-08	3.57858e-07	1.69645e-07	CTNNB1/TGFB1/TGFBR2/WNT3A/BCL2/CASP3/VCAM1/AHR/IL6/ERBB2/IGF2/IRF1	12
BP	GO:2001236	regulation of extrinsic apoptotic signaling pathway	151/17913	1.21489e-08	3.801e-07	1.80189e-07	TGFBR1/AR/RELA/BCL2/ICAM1/CASP8/RAF1/CAV1/NOS3/MCL1	10
BP	GO:0032943	mononuclear cell proliferation	246/17913	1.2426e-08	3.8561e-07	1.82801e-07	CTNNB1/TGFB1/TGFBR2/WNT3A/BCL2/CASP3/VCAM1/AHR/IL6/ERBB2/IGF2/IRF1	12
BP	GO:0002064	epithelial cell development	199/17913	1.44296e-08	4.44177e-07	2.10565e-07	ACTA2/CTNNB1/ESR1/PGR/GSK3B/AR/IKBKB/ICAM1/FASN/TP63/HIF1A	11
BP	GO:0045931	positive regulation of mitotic cell cycle	154/17913	1.46767e-08	4.48166e-07	2.12456e-07	TGFB1/CCND1/RB1/EGFR/PRKCA/CCNB1/HSF1/IGF2/MDM2/APP	10
BP	GO:0045637	regulation of myeloid cell differentiation	250/17913	1.48721e-08	4.5053e-07	2.13576e-07	CTNNB1/TGFB1/CA2/EIF6/RB1/FOS/NFKBIA/CASP8/PRKCA/HIF1A/MYC/MTOR	12
BP	GO:0002761	regulation of myeloid leukocyte differentiation	117/17913	1.83326e-08	5.50989e-07	2.612e-07	CTNNB1/TGFB1/CA2/RB1/FOS/CASP8/PRKCA/MYC/MTOR	9
BP	GO:1904645	response to amyloid-beta	54/17913	1.95157e-08	5.81963e-07	2.75884e-07	GSK3B/CHRNA7/ICAM1/VCAM1/PARP1/APP/CALCR	7
BP	GO:0071216	cellular response to biotic stimulus	206/17913	2.06398e-08	6.10713e-07	2.89513e-07	TGFB1/GSK3B/RELA/MAPK8/ICAM1/IL6/NFKBIA/PRKCA/NOS3/HSF1/PRKCE	11
BP	GO:0045088	regulation of innate immune response	440/17913	2.11927e-08	6.22251e-07	2.94982e-07	PTPN1/PRKACA/ESR1/PPARG/RELA/IKBKB/PSMD3/APOB/NFKBIA/CASP8/RAF1/CAV1/IRF1/PRKCE/DRD2	15
BP	GO:0010332	response to gamma radiation	55/17913	2.22602e-08	6.48604e-07	3.07475e-07	BCL2/ELK1/MYC/PARP1/CHEK2/HSF1/MDM2	7
BP	GO:1905477	positive regulation of protein localization to membrane	120/17913	2.28938e-08	6.62012e-07	3.13831e-07	TGFB1/WNT3A/BCL2/MAPK8/EGFR/TP63/CASP8/ERBB2/PRKCE	9
BP	GO:0071456	cellular response to hypoxia	210/17913	2.51711e-08	7.2093e-07	3.41761e-07	BCL2/ICAM1/PSMD3/HIF1A/MYC/CCNB1/NFE2L2/NPEPPS/PRKCE/MDM2/MTOR	11
BP	GO:0071398	cellular response to fatty acid	56/17913	2.53247e-08	7.2093e-07	3.41761e-07	PPARG/AKR1C3/APOB/SREBF1/ACACA/CCNB1/PRKCE	7
BP	GO:0010039	response to iron ion	33/17913	2.54979e-08	7.2093e-07	3.41761e-07	BCL2/CCND1/HIF1A/CCNB1/DRD2/MDM2	6
BP	GO:0010001	glial cell differentiation	212/17913	2.77532e-08	7.78927e-07	3.69255e-07	CTNNB1/TGFB1/PPARG/F2/RELA/EGFR/IL6/ERBB2/ERBB3/APP/MTOR	11
BP	GO:0045927	positive regulation of growth	266/17913	2.95803e-08	8.24146e-07	3.90692e-07	TGFBR2/TGFBR1/WNT3A/F2/BCL2/EGFR/ERBB2/CCNB1/HSF1/IGF2/DRD2/MTOR	12
BP	GO:0001894	tissue homeostasis	214/17913	3.05688e-08	8.45515e-07	4.00822e-07	CTNNB1/AKR1B1/BCL2/CA2/RB1/EGFR/IL6/PRKCA/ACACA/NOS3/HSPB1	11
BP	GO:1902105	regulation of leukocyte differentiation	267/17913	3.0831e-08	8.46632e-07	4.01351e-07	CTNNB1/TGFB1/TGFBR2/CA2/RB1/FOS/CASP8/PRKCA/ERBB2/MYC/IRF1/MTOR	12
BP	GO:0043062	extracellular structure organization	387/17913	3.12977e-08	8.53309e-07	4.04517e-07	CDH1/TGFB1/TGFBR1/WNT3A/PRKACA/PRSS1/DPP4/ICAM1/VCAM1/CYP1B1/APOB/RB1/IL6/APP	14
BP	GO:0043491	protein kinase B signaling	268/17913	3.21289e-08	8.68825e-07	4.11872e-07	TGFB1/TGFBR1/HSP90AA1/ESR1/AKR1C3/EGFR/ERBB2/IGF2/ERBB3/DRD2/CALCR/MTOR	12
BP	GO:0045785	positive regulation of cell adhesion	388/17913	3.2322e-08	8.68825e-07	4.11872e-07	TGFB1/TGFBR2/WNT3A/GSK3B/DPP4/RELA/ICAM1/VCAM1/IL6/PRKCA/ERBB2/CAV1/IGF2/PRKCE	14
BP	GO:0070661	leukocyte proliferation	270/17913	3.48727e-08	9.30833e-07	4.41268e-07	CTNNB1/TGFB1/TGFBR2/WNT3A/BCL2/CASP3/VCAM1/AHR/IL6/ERBB2/IGF2/IRF1	12
BP	GO:0008406	gonad development	217/17913	3.52701e-08	9.34904e-07	4.43197e-07	TGFBR1/ESR1/PGR/AR/NCOA1/BCL2/CASP3/ICAM1/AKR1C3/CCND1/NOS3	11
BP	GO:0048771	tissue remodeling	170/17913	3.77106e-08	9.92698e-07	4.70595e-07	CTNNB1/TGFB1/CA2/EGFR/IL6/PRKCA/HIF1A/CAV1/NOS3/MDM2	10
BP	GO:0007596	blood coagulation	331/17913	3.88419e-08	1.01548e-06	4.81393e-07	WNT3A/PRKACA/F2/PLAU/IL6/RAF1/PRKCA/CAV1/NOS3/HSPB1/NFE2L2/IRF1/PRKCE	13
BP	GO:0031669	cellular response to nutrient levels	220/17913	4.06049e-08	1.04722e-06	4.96443e-07	PPARG/NCOA1/BCL2/MAPK8/ICAM1/AKR1C3/SREBF1/NFE2L2/HSF1/MDM2/MTOR	11
BP	GO:0036294	cellular response to decreased oxygen levels	220/17913	4.06049e-08	1.04722e-06	4.96443e-07	BCL2/ICAM1/PSMD3/HIF1A/MYC/CCNB1/NFE2L2/NPEPPS/PRKCE/MDM2/MTOR	11
BP	GO:1903034	regulation of response to wounding	173/17913	4.45171e-08	1.14042e-06	5.40621e-07	TGFBR2/F2/PLAU/PRKCA/CAV1/DUOX2/NOS3/NFE2L2/PRKCE/MTOR	10
BP	GO:0036473	cell death in response to oxidative stress	92/17913	4.49252e-08	1.1432e-06	5.4194e-07	CTNNB1/BCL2/CYP1B1/HIF1A/HSPB1/NFE2L2/PARP1/MCL1	8
BP	GO:0007599	hemostasis	336/17913	4.63024e-08	1.17044e-06	5.54854e-07	WNT3A/PRKACA/F2/PLAU/IL6/RAF1/PRKCA/CAV1/NOS3/HSPB1/NFE2L2/IRF1/PRKCE	13
BP	GO:0045137	development of primary sexual characteristics	223/17913	4.66465e-08	1.17138e-06	5.553e-07	TGFBR1/ESR1/PGR/AR/NCOA1/BCL2/CASP3/ICAM1/AKR1C3/CCND1/NOS3	11
BP	GO:0050817	coagulation	337/17913	4.7941e-08	1.19602e-06	5.6698e-07	WNT3A/PRKACA/F2/PLAU/IL6/RAF1/PRKCA/CAV1/NOS3/HSPB1/NFE2L2/IRF1/PRKCE	13
BP	GO:0051249	regulation of lymphocyte activation	401/17913	4.87069e-08	1.2025e-06	5.70055e-07	CTNNB1/TGFB1/TGFBR2/WNT3A/DPP4/BCL2/CASP3/VCAM1/AHR/IL6/ERBB2/CAV1/IGF2/IRF1	14
BP	GO:0009743	response to carbohydrate	224/17913	4.88311e-08	1.2025e-06	5.70055e-07	TGFB1/TGFBR2/PRKACA/CASP3/ICAM1/APOB/SREBF1/RAF1/HIF1A/PRKCE/KLF7	11
BP	GO:0071222	cellular response to lipopolysaccharide	176/17913	5.23857e-08	1.27815e-06	6.05914e-07	TGFB1/RELA/MAPK8/ICAM1/IL6/NFKBIA/PRKCA/NOS3/HSF1/PRKCE	10
BP	GO:0048565	digestive tract development	132/17913	5.25725e-08	1.27815e-06	6.05914e-07	CTNNB1/TGFB1/TGFBR2/BCL2/RB1/EGFR/TP63/HIF1A/CCNB1	9
BP	GO:0006367	transcription initiation from RNA polymerase II promoter	178/17913	5.82902e-08	1.4049e-06	6.66001e-07	ESR1/PGR/PPARG/AR/ESR2/NR3C2/CCND1/CCNB1/RUNX2/NR3C1	10
BP	GO:0019748	secondary metabolic process	63/17913	5.85221e-08	1.4049e-06	6.66001e-07	AKR1B1/BCL2/CYP1B1/AKR1C3/AKR1C1/NFE2L2/TYR	7
BP	GO:0097327	response to antineoplastic agent	96/17913	6.28392e-08	1.49911e-06	7.10662e-07	CTNNB1/CDH1/TGFB1/ICAM1/EGFR/HSF1/PCNA/NR3C1	8
BP	GO:0071900	regulation of protein serine/threonine kinase activity	479/17913	6.47683e-08	1.53553e-06	7.27929e-07	TGFB1/TGFBR1/PTPN1/MAPK10/CHRNA7/CASP3/CCND1/RB1/EGFR/RAF1/ERBB2/CAV1/HSPB1/CCNB1/IGF2	15
BP	GO:0051235	maintenance of location	286/17913	6.55891e-08	1.54539e-06	7.32603e-07	TGFB1/PRKACA/PPARG/F2/APOB/IL6/NFKBIA/CAV1/CRP/HK2/PRKCE/DRD2	12
BP	GO:0006352	DNA-templated transcription, initiation	231/17913	6.68494e-08	1.56542e-06	7.421e-07	CTNNB1/ESR1/PGR/PPARG/AR/ESR2/NR3C2/CCND1/CCNB1/RUNX2/NR3C1	11
BP	GO:0051099	positive regulation of binding	181/17913	6.82479e-08	1.5788e-06	7.48441e-07	CTNNB1/TGFB1/WNT3A/PPARG/GSK3B/RB1/CAV1/PARP1/HSF1/APP	10
BP	GO:1905475	regulation of protein localization to membrane	181/17913	6.82479e-08	1.5788e-06	7.48441e-07	TGFB1/WNT3A/AR/BCL2/MAPK8/EGFR/TP63/CASP8/ERBB2/PRKCE	10
BP	GO:0006801	superoxide metabolic process	65/17913	7.29726e-08	1.67793e-06	7.95434e-07	TGFB1/EGFR/DUOX2/NOS3/NFE2L2/NQO1/CRP	7
BP	GO:0071219	cellular response to molecule of bacterial origin	183/17913	7.56923e-08	1.73004e-06	8.20139e-07	TGFB1/RELA/MAPK8/ICAM1/IL6/NFKBIA/PRKCA/NOS3/HSF1/PRKCE	10
BP	GO:0070301	cellular response to hydrogen peroxide	99/17913	8.00259e-08	1.81821e-06	8.61933e-07	RELA/CYP1B1/IL6/NFE2L2/NQO1/HSF1/PCNA/MDM2	8
BP	GO:0010631	epithelial cell migration	354/17913	8.50784e-08	1.92156e-06	9.1093e-07	TGFB1/TGFBR2/TGFBR1/PPARG/DPP4/CYP1B1/PRKCA/HIF1A/NOS3/HSPB1/NFE2L2/PRKCE/MTOR	13
BP	GO:0045165	cell fate commitment	238/17913	9.05544e-08	2.03321e-06	9.63858e-07	CTNNB1/TGFBR1/WNT3A/PPARG/AR/BCL2/CASP3/IL6/RUNX2/MCL1/MTOR	11
BP	GO:0002694	regulation of leukocyte activation	492/17913	9.17891e-08	2.04057e-06	9.67347e-07	CTNNB1/TGFB1/TGFBR2/WNT3A/DPP4/BCL2/CASP3/VCAM1/AHR/IL6/ERBB2/CAV1/IGF2/IRF1/APP	15
BP	GO:1903037	regulation of leukocyte cell-cell adhesion	295/17913	9.19514e-08	2.04057e-06	9.67347e-07	TGFB1/TGFBR2/DPP4/RELA/CASP3/ICAM1/VCAM1/IL6/ERBB2/CAV1/IGF2/IRF1	12
BP	GO:0071379	cellular response to prostaglandin stimulus	21/17913	9.29138e-08	2.05001e-06	9.71821e-07	PPARG/AKR1C3/APOB/ACACA/PRKCE	5
BP	GO:0090132	epithelium migration	357/17913	9.38298e-08	2.05832e-06	9.75762e-07	TGFB1/TGFBR2/TGFBR1/PPARG/DPP4/CYP1B1/PRKCA/HIF1A/NOS3/HSPB1/NFE2L2/PRKCE/MTOR	13
BP	GO:0042698	ovulation cycle	68/17913	1.00237e-07	2.18631e-06	1.03644e-06	ESR1/PGR/NCOA1/CASP3/EGFR/NOS3/PCNA	7
BP	GO:0002758	innate immune response-activating signal transduction	298/17913	1.02643e-07	2.21724e-06	1.0511e-06	PRKACA/ESR1/RELA/IKBKB/PSMD3/APOB/NFKBIA/CASP8/RAF1/CAV1/IRF1/PRKCE	12
BP	GO:0042180	cellular ketone metabolic process	241/17913	1.02817e-07	2.21724e-06	1.0511e-06	PPARG/AKR1B1/PSMD3/AKR1C3/SREBF1/AKR1C1/EIF6/CAV1/NQO1/PRKCE/MTOR	11
BP	GO:0009749	response to glucose	190/17913	1.07696e-07	2.30942e-06	1.09479e-06	TGFB1/TGFBR2/PRKACA/CASP3/ICAM1/SREBF1/RAF1/HIF1A/PRKCE/KLF7	10
BP	GO:0033002	muscle cell proliferation	243/17913	1.1179e-07	2.38381e-06	1.13006e-06	CTNNB1/TGFBR2/TGFBR1/PPARG/AKR1B1/EGFR/IL6/CCNB1/IGFBP3/MDM2/MTOR	11
BP	GO:0051924	regulation of calcium ion transport	244/17913	1.16532e-07	2.47113e-06	1.17145e-06	CTNNB1/TGFB1/PRKACA/F2/BCL2/ICAM1/CAV1/NOS3/PRKCE/DRD2/CALCR	11
BP	GO:0001763	morphogenesis of a branching structure	192/17913	1.18795e-07	2.5052e-06	1.18761e-06	CTNNB1/TGFB1/TGFBR2/ESR1/PGR/AR/BCL2/TP63/MYC/DRD2	10
BP	GO:0007565	female pregnancy	193/17913	1.24713e-07	2.61555e-06	1.23992e-06	TGFB1/TGFBR2/ESR1/PGR/AR/AKR1B1/BCL2/FOS/HSF1/MTOR	10
BP	GO:0035094	response to nicotine	43/17913	1.3417e-07	2.7833e-06	1.31944e-06	CHRNA7/RELA/BCL2/CASP3/VCAM1/DRD2	6
BP	GO:0060443	mammary gland morphogenesis	43/17913	1.3417e-07	2.7833e-06	1.31944e-06	TGFB1/TGFBR2/ESR1/PGR/AR/CAV1	6
BP	GO:0043279	response to alkaloid	106/17913	1.36528e-07	2.81691e-06	1.33537e-06	PPARG/RELA/CASP3/ICAM1/PRKCE/DRD2/MDM2/MTOR	8
BP	GO:0009746	response to hexose	195/17913	1.37332e-07	2.81827e-06	1.33602e-06	TGFB1/TGFBR2/PRKACA/CASP3/ICAM1/SREBF1/RAF1/HIF1A/PRKCE/KLF7	10
BP	GO:0045930	negative regulation of mitotic cell cycle	308/17913	1.46781e-07	2.99606e-06	1.4203e-06	CTNNB1/TGFB1/CHEK1/BCL2/PSMD3/CCND1/RB1/EGFR/CCNB1/CHEK2/PCNA/MDM2	12
BP	GO:2000027	regulation of animal organ morphogenesis	250/17913	1.48925e-07	3.00239e-06	1.4233e-06	CTNNB1/TGFB1/TGFBR2/TGFBR1/WNT3A/ESR1/AR/BCL2/PSMD3/MYC/RUNX2	11
BP	GO:0016202	regulation of striated muscle tissue development	149/17913	1.49451e-07	3.00239e-06	1.4233e-06	CTNNB1/TGFB1/TGFBR2/TGFBR1/WNT3A/BCL2/CCNB1/ERBB3/MTOR	9
BP	GO:0042129	regulation of T cell proliferation	149/17913	1.49451e-07	3.00239e-06	1.4233e-06	CTNNB1/TGFB1/TGFBR2/CASP3/VCAM1/IL6/ERBB2/IGF2/IRF1	9
BP	GO:0030225	macrophage differentiation	44/17913	1.54657e-07	3.09071e-06	1.46517e-06	TGFB1/RB1/CASP8/PRKCA/PARP1/APP	6
BP	GO:0043627	response to estrogen	73/17913	1.64681e-07	3.2739e-06	1.55201e-06	TGFBR2/ESR1/PPARG/CA2/CCND1/CAV1/MDM2	7
BP	GO:0014706	striated muscle tissue development	376/17913	1.70739e-07	3.37674e-06	1.60076e-06	ACTA1/CTNNB1/TGFB1/TGFBR2/TGFBR1/WNT3A/BCL2/RB1/FOS/CAV1/CCNB1/ERBB3/MTOR	13
BP	GO:0034284	response to monosaccharide	200/17913	1.7392e-07	3.42193e-06	1.62219e-06	TGFB1/TGFBR2/PRKACA/CASP3/ICAM1/SREBF1/RAF1/HIF1A/PRKCE/KLF7	10
BP	GO:1901861	regulation of muscle tissue development	152/17913	1.77253e-07	3.46961e-06	1.64479e-06	CTNNB1/TGFB1/TGFBR2/TGFBR1/WNT3A/BCL2/CCNB1/ERBB3/MTOR	9
BP	GO:0007623	circadian rhythm	201/17913	1.82188e-07	3.53001e-06	1.67343e-06	PPARG/GSK3B/NCOA2/MAPK10/MAPK8/AHR/SREBF1/EGFR/DRD2/MTOR	10
BP	GO:2001020	regulation of response to DNA damage stimulus	201/17913	1.82188e-07	3.53001e-06	1.67343e-06	CHEK1/BCL2/EGFR/MYC/PARP1/CHEK2/HSF1/PCNA/MDM2/MCL1	10
BP	GO:0048634	regulation of muscle organ development	153/17913	1.87469e-07	3.61399e-06	1.71324e-06	CTNNB1/TGFB1/TGFBR2/TGFBR1/WNT3A/BCL2/CCNB1/ERBB3/MTOR	9
BP	GO:0060571	morphogenesis of an epithelial fold	24/17913	1.91515e-07	3.67343e-06	1.74141e-06	CTNNB1/AR/EGFR/TP63/HIF1A	5
BP	GO:0061614	pri-miRNA transcription by RNA polymerase II	46/17913	2.03379e-07	3.88148e-06	1.84004e-06	TGFB1/PPARG/RELA/FOS/HIF1A/NR3C1	6
BP	GO:0045765	regulation of angiogenesis	383/17913	2.10997e-07	4.00684e-06	1.89947e-06	CTNNB1/TGFBR2/PPARG/CHRNA7/CYP1B1/IL6/PRKCA/HIF1A/ERBB2/NOS3/HSPB1/NFE2L2/HK2	13
BP	GO:0002218	activation of innate immune response	319/17913	2.14274e-07	4.04894e-06	1.91942e-06	PRKACA/ESR1/RELA/IKBKB/PSMD3/APOB/NFKBIA/CASP8/RAF1/CAV1/IRF1/PRKCE	12
BP	GO:0006809	nitric oxide biosynthetic process	76/17913	2.17969e-07	4.09845e-06	1.9429e-06	HSP90AA1/ICAM1/CYP1B1/CAV1/NOS3/NQO1/MTOR	7
BP	GO:1904385	cellular response to angiotensin	25/17913	2.38337e-07	4.44128e-06	2.10542e-06	RELA/CA2/CAV1/NFE2L2/HSF1	5
BP	GO:0021700	developmental maturation	262/17913	2.38528e-07	4.44128e-06	2.10542e-06	CTNNB1/PRKACA/PGR/PPARG/BCL2/RB1/HIF1A/CCNB1/RUNX2/APP/MTOR	11
BP	GO:0001503	ossification	388/17913	2.44766e-07	4.5353e-06	2.14999e-06	CTNNB1/TGFB1/WNT3A/PRKACA/BCL2/FASN/EGFR/IL6/TP63/HIF1A/RUNX2/IGFBP3/IGF2	13
BP	GO:0010822	positive regulation of mitochondrion organization	115/17913	2.56975e-07	4.73851e-06	2.24632e-06	GSK3B/BCL2/MAPK8/TP63/CASP8/HIF1A/NPEPPS/HK2	8
BP	GO:0048638	regulation of developmental growth	325/17913	2.61728e-07	4.80297e-06	2.27688e-06	TGFBR2/TGFBR1/WNT3A/GSK3B/AR/BCL2/CCNB1/HSF1/IGF2/DRD2/APP/MTOR	12
BP	GO:0046661	male sex differentiation	160/17913	2.74464e-07	5.00192e-06	2.37119e-06	CTNNB1/TGFBR1/ESR1/AR/NCOA1/BCL2/ICAM1/AKR1C3/CCND1	9
BP	GO:0060537	muscle tissue development	392/17913	2.75191e-07	5.00192e-06	2.37119e-06	ACTA1/CTNNB1/TGFB1/TGFBR2/TGFBR1/WNT3A/BCL2/RB1/FOS/CAV1/CCNB1/ERBB3/MTOR	13
BP	GO:0007159	leukocyte cell-cell adhesion	328/17913	2.888e-07	5.2244e-06	2.47666e-06	TGFB1/TGFBR2/DPP4/RELA/CASP3/ICAM1/VCAM1/IL6/ERBB2/CAV1/IGF2/IRF1	12
BP	GO:1901987	regulation of cell cycle phase transition	464/17913	2.91063e-07	5.24001e-06	2.48406e-06	TGFB1/PRKACA/HSP90AA1/CHEK1/BCL2/PSMD3/CCND1/RB1/EGFR/CCNB1/CHEK2/PCNA/MDM2/APP	14
BP	GO:1902175	regulation of oxidative stress-induced intrinsic apoptotic signaling pathway	26/17913	2.93781e-07	5.24001e-06	2.48406e-06	HIF1A/HSPB1/NFE2L2/PARP1/MCL1	5
BP	GO:2000679	positive regulation of transcription regulatory region DNA binding	26/17913	2.93781e-07	5.24001e-06	2.48406e-06	CTNNB1/TGFB1/WNT3A/RB1/PARP1	5
BP	GO:0001558	regulation of cell growth	396/17913	3.08964e-07	5.4852e-06	2.60029e-06	TGFB1/TGFBR1/WNT3A/PPARG/GSK3B/F2/ESR2/BCL2/RB1/EGFR/ERBB2/IGFBP3/MTOR	13
BP	GO:0110110	positive regulation of animal organ morphogenesis	80/17913	3.11018e-07	5.4961e-06	2.60546e-06	CTNNB1/TGFB1/TGFBR2/TGFBR1/WNT3A/AR/MYC	7
BP	GO:2001242	regulation of intrinsic apoptotic signaling pathway	163/17913	3.21354e-07	5.65257e-06	2.67964e-06	PTPN1/BCL2/HIF1A/CAV1/HSPB1/NFE2L2/PARP1/MDM2/MCL1	9
BP	GO:0010718	positive regulation of epithelial to mesenchymal transition	50/17913	3.38874e-07	5.90667e-06	2.8001e-06	CTNNB1/TGFB1/TGFBR2/TGFBR1/IL6/MTOR	6
BP	GO:0046209	nitric oxide metabolic process	81/17913	3.38895e-07	5.90667e-06	2.8001e-06	HSP90AA1/ICAM1/CYP1B1/CAV1/NOS3/NQO1/MTOR	7
BP	GO:0030198	extracellular matrix organization	334/17913	3.50544e-07	6.08194e-06	2.88318e-06	CDH1/TGFB1/TGFBR1/WNT3A/PRSS1/DPP4/ICAM1/VCAM1/CYP1B1/RB1/IL6/APP	12
BP	GO:0051101	regulation of DNA binding	120/17913	3.56805e-07	6.16255e-06	2.9214e-06	CTNNB1/TGFB1/WNT3A/PPARG/MAPK8/RB1/NFKBIA/PARP1	8
BP	GO:1901992	positive regulation of mitotic cell cycle phase transition	82/17913	3.68844e-07	6.3418e-06	3.00637e-06	TGFB1/CCND1/RB1/EGFR/CCNB1/MDM2/APP	7
BP	GO:0007517	muscle organ development	403/17913	3.77108e-07	6.4548e-06	3.05994e-06	ACTA1/CTNNB1/TGFB1/TGFBR2/TGFBR1/WNT3A/BCL2/RB1/FOS/CAV1/CCNB1/ERBB3/MTOR	13
BP	GO:0072655	establishment of protein localization to mitochondrion	121/17913	3.80322e-07	6.48076e-06	3.07225e-06	HSP90AA1/BCL2/MAPK8/SREBF1/TP63/CASP8/NPEPPS/HK2	8
BP	GO:0009266	response to temperature stimulus	219/17913	4.03056e-07	6.83762e-06	3.24142e-06	PRKACA/HSP90AA1/PPARG/GSK3B/FOS/NFKBIA/CASP8/NOS3/HSF1/MTOR	10
BP	GO:1903409	reactive oxygen species biosynthetic process	122/17913	4.05155e-07	6.84281e-06	3.24388e-06	HSP90AA1/ICAM1/CYP1B1/CAV1/DUOX2/NOS3/NQO1/MTOR	8
BP	GO:0003179	heart valve morphogenesis	52/17913	4.30261e-07	7.22673e-06	3.42588e-06	TGFB1/TGFBR2/RB1/NOS3/MDM2/MTOR	6
BP	GO:1990776	response to angiotensin	28/17913	4.35064e-07	7.22673e-06	3.42588e-06	RELA/CA2/CAV1/NFE2L2/HSF1	5
BP	GO:0090559	regulation of membrane permeability	84/17913	4.35459e-07	7.22673e-06	3.42588e-06	GSK3B/BCL2/MAPK8/TP63/CASP8/HK2/MTOR	7
BP	GO:2001057	reactive nitrogen species metabolic process	84/17913	4.35459e-07	7.22673e-06	3.42588e-06	HSP90AA1/ICAM1/CYP1B1/CAV1/NOS3/NQO1/MTOR	7
BP	GO:0045844	positive regulation of striated muscle tissue development	85/17913	4.72386e-07	7.73862e-06	3.66854e-06	CTNNB1/TGFB1/WNT3A/BCL2/CCNB1/ERBB3/MTOR	7
BP	GO:0048636	positive regulation of muscle organ development	85/17913	4.72386e-07	7.73862e-06	3.66854e-06	CTNNB1/TGFB1/WNT3A/BCL2/CCNB1/ERBB3/MTOR	7
BP	GO:0070542	response to fatty acid	85/17913	4.72386e-07	7.73862e-06	3.66854e-06	PPARG/AKR1C3/APOB/SREBF1/ACACA/CCNB1/PRKCE	7
BP	GO:0070585	protein localization to mitochondrion	125/17913	4.88156e-07	7.96279e-06	3.77481e-06	HSP90AA1/BCL2/MAPK8/SREBF1/TP63/CASP8/NPEPPS/HK2	8
BP	GO:0006839	mitochondrial transport	224/17913	4.96008e-07	8.05643e-06	3.8192e-06	HSP90AA1/GSK3B/BCL2/MAPK8/SREBF1/TP63/CASP8/ACACA/NPEPPS/HK2	10
BP	GO:0048660	regulation of smooth muscle cell proliferation	172/17913	5.06201e-07	8.18716e-06	3.88117e-06	CTNNB1/TGFBR2/PPARG/AKR1B1/EGFR/IL6/IGFBP3/MDM2/MTOR	9
BP	GO:0048145	regulation of fibroblast proliferation	86/17913	5.11911e-07	8.20994e-06	3.89197e-06	CTNNB1/TGFB1/ESR1/PPARG/EGFR/MYC/CCNB1	7
BP	GO:1901863	positive regulation of muscle tissue development	86/17913	5.11911e-07	8.20994e-06	3.89197e-06	CTNNB1/TGFB1/WNT3A/BCL2/CCNB1/ERBB3/MTOR	7
BP	GO:0044706	multi-multicellular organism process	225/17913	5.16701e-07	8.25208e-06	3.91195e-06	TGFB1/TGFBR2/ESR1/PGR/AR/AKR1B1/BCL2/FOS/HSF1/MTOR	10
BP	GO:0060359	response to ammonium ion	126/17913	5.18874e-07	8.25226e-06	3.91204e-06	CHRM2/CHRNA7/RELA/CASP3/PRKCE/DRD2/MDM2/MTOR	8
BP	GO:0006816	calcium ion transport	415/17913	5.25765e-07	8.32716e-06	3.94755e-06	CTNNB1/TGFB1/WNT3A/PRKACA/F2/CHRNA7/BCL2/ICAM1/CAV1/NOS3/PRKCE/DRD2/CALCR	13
BP	GO:0010634	positive regulation of epithelial cell migration	173/17913	5.31537e-07	8.34929e-06	3.95804e-06	TGFB1/TGFBR2/PRKCA/HIF1A/NOS3/HSPB1/NFE2L2/PRKCE/MTOR	9
BP	GO:0071478	cellular response to radiation	173/17913	5.31537e-07	8.34929e-06	3.95804e-06	TGFB1/CHEK1/ELK1/MYC/PARP1/CHEK2/HSF1/PCNA/MDM2	9
BP	GO:0002763	positive regulation of myeloid leukocyte differentiation	54/17913	5.40947e-07	8.46227e-06	4.01159e-06	TGFB1/CA2/RB1/FOS/CASP8/PRKCA	6
BP	GO:0042063	gliogenesis	285/17913	5.51127e-07	8.58633e-06	4.07041e-06	CTNNB1/TGFB1/PPARG/F2/RELA/EGFR/IL6/ERBB2/ERBB3/APP/MTOR	11
BP	GO:0048144	fibroblast proliferation	87/17913	5.54179e-07	8.59878e-06	4.07631e-06	CTNNB1/TGFB1/ESR1/PPARG/EGFR/MYC/CCNB1	7
BP	GO:0048659	smooth muscle cell proliferation	174/17913	5.57966e-07	8.62249e-06	4.08755e-06	CTNNB1/TGFBR2/PPARG/AKR1B1/EGFR/IL6/IGFBP3/MDM2/MTOR	9
BP	GO:0014013	regulation of gliogenesis	128/17913	5.85296e-07	8.97571e-06	4.25499e-06	CTNNB1/TGFB1/PPARG/F2/RELA/IL6/APP/MTOR	8
BP	GO:0010821	regulation of mitochondrion organization	175/17913	5.85526e-07	8.97571e-06	4.25499e-06	GSK3B/BCL2/MAPK8/SREBF1/TP63/CASP8/HIF1A/NPEPPS/HK2	9
BP	GO:0097306	cellular response to alcohol	88/17913	5.9934e-07	9.15072e-06	4.33796e-06	CTNNB1/CDH1/PPARG/AHR/AKR1C3/ACACA/PRKCE	7
BP	GO:0034694	response to prostaglandin	30/17913	6.25289e-07	9.47114e-06	4.48985e-06	PPARG/AKR1C3/APOB/ACACA/PRKCE	5
BP	GO:1902895	positive regulation of pri-miRNA transcription by RNA polymerase II	30/17913	6.25289e-07	9.47114e-06	4.48985e-06	TGFB1/RELA/FOS/HIF1A/NR3C1	5
BP	GO:0070371	ERK1 and ERK2 cascade	289/17913	6.3249e-07	9.54235e-06	4.52361e-06	TGFB1/PTPN1/CHRNA7/ICAM1/EGFR/PRKCA/ERBB2/MYC/DRD2/APP/CALCR	11
BP	GO:0042098	T cell proliferation	177/17913	6.44204e-07	9.68081e-06	4.58925e-06	CTNNB1/TGFB1/TGFBR2/CASP3/VCAM1/IL6/ERBB2/IGF2/IRF1	9
BP	GO:0046683	response to organophosphorus	130/17913	6.58859e-07	9.86222e-06	4.67525e-06	RELA/AHR/SREBF1/AKR1C1/FOS/DUOX2/APP/TYR	8
BP	GO:0010565	regulation of cellular ketone metabolic process	178/17913	6.75406e-07	1.00312e-05	4.75537e-06	PPARG/PSMD3/AKR1C3/SREBF1/EIF6/CAV1/NQO1/PRKCE/MTOR	9
BP	GO:0061138	morphogenesis of a branching epithelium	178/17913	6.75406e-07	1.00312e-05	4.75537e-06	CTNNB1/TGFB1/TGFBR2/ESR1/PGR/AR/BCL2/TP63/MYC	9
BP	GO:1901342	regulation of vasculature development	425/17913	6.87594e-07	1.01727e-05	4.82242e-06	CTNNB1/TGFBR2/PPARG/CHRNA7/CYP1B1/IL6/PRKCA/HIF1A/ERBB2/NOS3/HSPB1/NFE2L2/HK2	13
BP	GO:0045639	positive regulation of myeloid cell differentiation	90/17913	6.98982e-07	1.03012e-05	4.88336e-06	TGFB1/CA2/RB1/FOS/CASP8/PRKCA/HIF1A	7
BP	GO:1901615	organic hydroxy compound metabolic process	500/17913	7.13396e-07	1.04732e-05	4.96489e-06	AKR1B1/BCL2/CYP1B1/AKR1C3/FASN/APOB/SREBF1/AKR1C1/HIF1A/ACACA/DUOX2/DRD2/APP/TYR	14
BP	GO:1901990	regulation of mitotic cell cycle phase transition	428/17913	7.44148e-07	1.08828e-05	5.15906e-06	TGFB1/PRKACA/HSP90AA1/BCL2/PSMD3/CCND1/RB1/EGFR/CCNB1/CHEK2/PCNA/MDM2/APP	13
BP	GO:0046686	response to cadmium ion	57/17913	7.49863e-07	1.09245e-05	5.17885e-06	MAPK8/AKR1C3/EGFR/FOS/HSF1/PCNA	6
BP	GO:0070555	response to interleukin-1	183/17913	8.51855e-07	1.23632e-05	5.86087e-06	RELA/IKBKB/ICAM1/PSMD3/IL6/NFKBIA/PRKCA/HIF1A/APP	9
BP	GO:0051591	response to cAMP	93/17913	8.74299e-07	1.25342e-05	5.94193e-06	RELA/AHR/SREBF1/FOS/DUOX2/APP/TYR	7
BP	GO:0038128	ERBB2 signaling pathway	32/17913	8.7582e-07	1.25342e-05	5.94193e-06	HSP90AA1/EGFR/PRKCA/ERBB2/ERBB3	5
BP	GO:0071276	cellular response to cadmium ion	32/17913	8.7582e-07	1.25342e-05	5.94193e-06	MAPK8/AKR1C3/EGFR/FOS/HSF1	5
BP	GO:0045651	positive regulation of macrophage differentiation	14/17913	8.76771e-07	1.25342e-05	5.94193e-06	TGFB1/RB1/CASP8/PRKCA	4
BP	GO:0050731	positive regulation of peptidyl-tyrosine phosphorylation	184/17913	8.91567e-07	1.26982e-05	6.01965e-06	TGFB1/WNT3A/PTPN1/ICAM1/IL6/HSF1/IGF2/ERBB3/MTOR	9
BP	GO:0090303	positive regulation of wound healing	59/17913	9.22732e-07	1.30595e-05	6.19092e-06	TGFBR2/F2/DUOX2/NFE2L2/PRKCE/MTOR	6
BP	GO:0010876	lipid localization	366/17913	9.23776e-07	1.30595e-05	6.19092e-06	PPARG/NCOA2/NCOA1/APOB/ABCC1/AKR1C1/IL6/NFKBIA/ACACA/CAV1/CRP/DRD2	12
BP	GO:0030072	peptide hormone secretion	241/17913	9.67426e-07	1.36261e-05	6.45953e-06	DPP4/SREBF1/EGFR/IL6/RAF1/PRKCA/HIF1A/PRKCE/KLF7/DRD2	10
BP	GO:0008584	male gonad development	137/17913	9.81925e-07	1.37794e-05	6.53223e-06	TGFBR1/ESR1/AR/NCOA1/BCL2/ICAM1/AKR1C3/CCND1	8
BP	GO:0033273	response to vitamin	95/17913	1.01056e-06	1.41293e-05	6.6981e-06	TGFB1/PPARG/RELA/CCND1/EGFR/MDM2/TYR	7
BP	GO:0046546	development of primary male sexual characteristics	138/17913	1.0376e-06	1.44544e-05	6.85221e-06	TGFBR1/ESR1/AR/NCOA1/BCL2/ICAM1/AKR1C3/CCND1	8
BP	GO:0045089	positive regulation of innate immune response	373/17913	1.12686e-06	1.55287e-05	7.36149e-06	PRKACA/ESR1/RELA/IKBKB/PSMD3/APOB/NFKBIA/CASP8/RAF1/CAV1/IRF1/PRKCE	12
BP	GO:0003170	heart valve development	61/17913	1.12692e-06	1.55287e-05	7.36149e-06	TGFB1/TGFBR2/RB1/NOS3/MDM2/MTOR	6
BP	GO:0043388	positive regulation of DNA binding	61/17913	1.12692e-06	1.55287e-05	7.36149e-06	CTNNB1/TGFB1/WNT3A/PPARG/RB1/PARP1	6
BP	GO:0050863	regulation of T cell activation	307/17913	1.14497e-06	1.57207e-05	7.45248e-06	CTNNB1/TGFB1/TGFBR2/DPP4/CASP3/VCAM1/IL6/ERBB2/CAV1/IGF2/IRF1	11
BP	GO:0001837	epithelial to mesenchymal transition	140/17913	1.15706e-06	1.57732e-05	7.47739e-06	CTNNB1/TGFB1/TGFBR2/TGFBR1/GSK3B/IL6/HIF1A/MTOR	8
BP	GO:0034250	positive regulation of cellular amide metabolic process	140/17913	1.15706e-06	1.57732e-05	7.47739e-06	CHRNA7/CASP3/EIF6/IL6/ERBB2/NFE2L2/APP/MTOR	8
BP	GO:1901989	positive regulation of cell cycle phase transition	97/17913	1.16419e-06	1.5814e-05	7.49672e-06	TGFB1/CCND1/RB1/EGFR/CCNB1/MDM2/APP	7
BP	GO:0001667	ameboidal-type cell migration	446/17913	1.17966e-06	1.59672e-05	7.56937e-06	TGFB1/TGFBR2/TGFBR1/PPARG/DPP4/CYP1B1/PRKCA/HIF1A/NOS3/HSPB1/NFE2L2/PRKCE/MTOR	13
BP	GO:0014072	response to isoquinoline alkaloid	34/17913	1.19953e-06	1.60091e-05	7.58924e-06	RELA/PRKCE/DRD2/MDM2/MTOR	5
BP	GO:0043276	anoikis	34/17913	1.19953e-06	1.60091e-05	7.58924e-06	BCL2/CAV1/CHEK2/MCL1/MTOR	5
BP	GO:0043278	response to morphine	34/17913	1.19953e-06	1.60091e-05	7.58924e-06	RELA/PRKCE/DRD2/MDM2/MTOR	5
BP	GO:1901030	positive regulation of mitochondrial outer membrane permeabilization involved in apoptotic signaling pathway	34/17913	1.19953e-06	1.60091e-05	7.58924e-06	GSK3B/BCL2/MAPK8/TP63/CASP8	5
BP	GO:0010522	regulation of calcium ion transport into cytosol	98/17913	1.24806e-06	1.65412e-05	7.84144e-06	TGFB1/PRKACA/F2/BCL2/CAV1/PRKCE/CALCR	7
BP	GO:0042136	neurotransmitter biosynthetic process	98/17913	1.24806e-06	1.65412e-05	7.84144e-06	HSP90AA1/ICAM1/CYP1B1/CAV1/NOS3/NQO1/MTOR	7
BP	GO:0060562	epithelial tube morphogenesis	313/17913	1.38301e-06	1.82663e-05	8.65927e-06	CTNNB1/TGFB1/TGFBR2/WNT3A/PRKACA/ESR1/PGR/AR/BCL2/HIF1A/MYC	11
BP	GO:0022409	positive regulation of cell-cell adhesion	251/17913	1.39819e-06	1.8403e-05	8.72408e-06	TGFB1/TGFBR2/WNT3A/DPP4/RELA/ICAM1/VCAM1/IL6/CAV1/IGF2	10
BP	GO:0010506	regulation of autophagy	314/17913	1.42666e-06	1.87125e-05	8.87076e-06	PRKACA/GSK3B/BCL2/CASP3/MAPK8/SREBF1/HIF1A/HSPB1/HK2/MCL1/MTOR	11
BP	GO:0043271	negative regulation of ion transport	144/17913	1.4315e-06	1.87125e-05	8.87076e-06	TGFB1/BCL2/ICAM1/CAV1/NOS3/PRKCE/DRD2/MTOR	8
BP	GO:0070838	divalent metal ion transport	454/17913	1.43748e-06	1.87265e-05	8.87744e-06	CTNNB1/TGFB1/WNT3A/PRKACA/F2/CHRNA7/BCL2/ICAM1/CAV1/NOS3/PRKCE/DRD2/CALCR	13
BP	GO:0050769	positive regulation of neurogenesis	455/17913	1.47301e-06	1.91241e-05	9.0659e-06	CTNNB1/TGFB1/WNT3A/PPARG/NCOA1/RELA/BCL2/IL6/HIF1A/NFE2L2/DRD2/APP/MTOR	13
BP	GO:0019915	lipid storage	64/17913	1.50126e-06	1.93228e-05	9.1601e-06	PPARG/APOB/IL6/NFKBIA/CAV1/CRP	6
BP	GO:0014074	response to purine-containing compound	145/17913	1.50818e-06	1.93228e-05	9.1601e-06	PPARG/RELA/AHR/SREBF1/FOS/DUOX2/APP/TYR	8
BP	GO:0060402	calcium ion transport into cytosol	145/17913	1.50818e-06	1.93228e-05	9.1601e-06	TGFB1/PRKACA/F2/BCL2/CAV1/PRKCE/DRD2/CALCR	8
BP	GO:0043281	regulation of cysteine-type endopeptidase activity involved in apoptotic process	196/17913	1.50857e-06	1.93228e-05	9.1601e-06	WNT3A/PPARG/TP63/CASP8/RAF1/MYC/HSF1/CTSD/MDM2	9
BP	GO:0055024	regulation of cardiac muscle tissue development	101/17913	1.53064e-06	1.954e-05	9.26307e-06	TGFB1/TGFBR2/TGFBR1/WNT3A/CCNB1/ERBB3/MTOR	7
BP	GO:0002221	pattern recognition receptor signaling pathway	197/17913	1.57355e-06	2.00208e-05	9.49101e-06	ESR1/RELA/IKBKB/APOB/NFKBIA/CASP8/CAV1/IRF1/PRKCE	9
BP	GO:0072511	divalent inorganic cation transport	458/17913	1.58433e-06	2.00751e-05	9.51673e-06	CTNNB1/TGFB1/WNT3A/PRKACA/F2/CHRNA7/BCL2/ICAM1/CAV1/NOS3/PRKCE/DRD2/CALCR	13
BP	GO:0048754	branching morphogenesis of an epithelial tube	146/17913	1.58834e-06	2.00751e-05	9.51673e-06	CTNNB1/TGFB1/TGFBR2/ESR1/PGR/AR/BCL2/MYC	8
BP	GO:0010742	macrophage derived foam cell differentiation	36/17913	1.61087e-06	2.02259e-05	9.58824e-06	TGFB1/PPARG/APOB/NFKBIA/CRP	5
BP	GO:0090077	foam cell differentiation	36/17913	1.61087e-06	2.02259e-05	9.58824e-06	TGFB1/PPARG/APOB/NFKBIA/CRP	5
BP	GO:0006109	regulation of carbohydrate metabolic process	198/17913	1.64094e-06	2.0536e-05	9.73522e-06	TGFB1/GSK3B/NCOA2/EIF6/HIF1A/IGFBP3/IGF2/PRKCE/MTOR	9
BP	GO:1904888	cranial skeletal system development	65/17913	1.64651e-06	2.05383e-05	9.73631e-06	CTNNB1/TGFB1/TGFBR2/TGFBR1/TP63/RUNX2	6
BP	GO:0002224	toll-like receptor signaling pathway	147/17913	1.67209e-06	2.07895e-05	9.85539e-06	ESR1/IKBKB/APOB/NFKBIA/CASP8/CAV1/IRF1/PRKCE	8
BP	GO:0048762	mesenchymal cell differentiation	199/17913	1.71081e-06	2.12018e-05	1.00509e-05	CTNNB1/TGFB1/TGFBR2/TGFBR1/GSK3B/BCL2/IL6/HIF1A/MTOR	9
BP	GO:0071902	positive regulation of protein serine/threonine kinase activity	322/17913	1.82178e-06	2.2504e-05	1.06682e-05	TGFB1/TGFBR1/PTPN1/MAPK10/CHRNA7/CCND1/EGFR/RAF1/ERBB2/CCNB1/IGF2	11
BP	GO:0001655	urogenital system development	324/17913	1.93445e-06	2.38187e-05	1.12914e-05	ACTA2/CTNNB1/TGFB1/TGFBR1/ESR1/AR/AKR1B1/BCL2/CA2/TP63/MYC	11
BP	GO:0050804	modulation of chemical synaptic transmission	393/17913	1.94202e-06	2.3835e-05	1.12991e-05	CDH1/WNT3A/PRKACA/GSK3B/CHRM2/CHRNA7/CA2/EGFR/PRKCE/DRD2/APP/MTOR	12
BP	GO:0006875	cellular metal ion homeostasis	467/17913	1.96465e-06	2.40354e-05	1.13942e-05	TGFB1/PRKACA/ESR1/F2/CHRNA7/BCL2/HIF1A/CAV1/MYC/PRKCE/DRD2/APP/CALCR	13
BP	GO:0061180	mammary gland epithelium development	67/17913	1.97149e-06	2.40421e-05	1.13973e-05	TGFB1/ESR1/PGR/AR/CCND1/HIF1A	6
BP	GO:0099177	regulation of trans-synaptic signaling	394/17913	1.99386e-06	2.42375e-05	1.14899e-05	CDH1/WNT3A/PRKACA/GSK3B/CHRM2/CHRNA7/CA2/EGFR/PRKCE/DRD2/APP/MTOR	12
BP	GO:0045766	positive regulation of angiogenesis	203/17913	2.01658e-06	2.44359e-05	1.1584e-05	TGFBR2/CHRNA7/CYP1B1/PRKCA/HIF1A/NOS3/HSPB1/NFE2L2/HK2	9
BP	GO:0043200	response to amino acid	106/17913	2.12005e-06	2.56083e-05	1.21398e-05	RELA/CASP3/ICAM1/EGFR/HSF1/PCNA/MTOR	7
BP	GO:0030168	platelet activation	152/17913	2.14961e-06	2.58254e-05	1.22427e-05	WNT3A/F2/IL6/RAF1/PRKCA/NOS3/HSPB1/PRKCE	8
BP	GO:0006914	autophagy	471/17913	2.15832e-06	2.58254e-05	1.22427e-05	PRKACA/HSP90AA1/GSK3B/BCL2/CASP3/MAPK8/SREBF1/HIF1A/HSPB1/HK2/DRD2/MCL1/MTOR	13
BP	GO:0061919	process utilizing autophagic mechanism	471/17913	2.15832e-06	2.58254e-05	1.22427e-05	PRKACA/HSP90AA1/GSK3B/BCL2/CASP3/MAPK8/SREBF1/HIF1A/HSPB1/HK2/DRD2/MCL1/MTOR	13
BP	GO:0052547	regulation of peptidase activity	398/17913	2.2137e-06	2.64053e-05	1.25176e-05	WNT3A/PPARG/TP63/CASP8/RAF1/CAV1/MYC/BIRC5/HSF1/CTSD/MDM2/APP	12
BP	GO:0071156	regulation of cell cycle arrest	108/17913	2.40373e-06	2.85827e-05	1.35498e-05	TGFB1/PRKACA/CCND1/CCNB1/CHEK2/PCNA/MDM2	7
BP	GO:0071548	response to dexamethasone	39/17913	2.42778e-06	2.8779e-05	1.36429e-05	TGFB1/ICAM1/EGFR/PCNA/NR3C1	5
BP	GO:0071695	anatomical structure maturation	155/17913	2.48835e-06	2.94057e-05	1.394e-05	CTNNB1/PGR/BCL2/RB1/HIF1A/CCNB1/APP/MTOR	8
BP	GO:0051052	regulation of DNA metabolic process	403/17913	2.51848e-06	2.95154e-05	1.3992e-05	CTNNB1/TGFB1/HSP90AA1/PPARG/CHEK1/EGFR/IL6/MYC/PARP1/CHEK2/HSF1/PCNA	12
BP	GO:0051222	positive regulation of protein transport	403/17913	2.51848e-06	2.95154e-05	1.3992e-05	CDH1/TGFB1/PRKACA/GSK3B/EGFR/IL6/HIF1A/ERBB2/NPEPPS/PRKCE/DRD2/MDM2	12
BP	GO:0045862	positive regulation of proteolysis	333/17913	2.52084e-06	2.95154e-05	1.3992e-05	WNT3A/PPARG/GSK3B/CASP8/CAV1/MYC/NFE2L2/HSF1/CTSD/MDM2/APP	11
BP	GO:0007519	skeletal muscle tissue development	156/17913	2.6109e-06	3.03818e-05	1.44027e-05	ACTA1/CTNNB1/TGFB1/WNT3A/BCL2/RB1/FOS/CAV1	8
BP	GO:0010888	negative regulation of lipid storage	18/17913	2.63463e-06	3.03818e-05	1.44027e-05	PPARG/IL6/NFKBIA/CRP	4
BP	GO:0035994	response to muscle stretch	18/17913	2.63463e-06	3.03818e-05	1.44027e-05	RELA/FOS/NFKBIA/RAF1	4
BP	GO:0060749	mammary gland alveolus development	18/17913	2.63463e-06	3.03818e-05	1.44027e-05	ESR1/AR/CCND1/HIF1A	4
BP	GO:0061377	mammary gland lobule development	18/17913	2.63463e-06	3.03818e-05	1.44027e-05	ESR1/AR/CCND1/HIF1A	4
BP	GO:0043523	regulation of neuron apoptotic process	210/17913	2.66579e-06	3.06486e-05	1.45292e-05	CTNNB1/BCL2/CASP3/HIF1A/NQO1/PARP1/ERBB3/RASA1/MCL1	9
BP	GO:0060401	cytosolic calcium ion transport	157/17913	2.73853e-06	3.13903e-05	1.48808e-05	TGFB1/PRKACA/F2/BCL2/CAV1/PRKCE/DRD2/CALCR	8
BP	GO:1902893	regulation of pri-miRNA transcription by RNA polymerase II	40/17913	2.76238e-06	3.15231e-05	1.49437e-05	TGFB1/RELA/FOS/HIF1A/NR3C1	5
BP	GO:1903036	positive regulation of response to wounding	71/17913	2.77891e-06	3.15231e-05	1.49437e-05	TGFBR2/F2/DUOX2/NFE2L2/PRKCE/MTOR	6
BP	GO:1903747	regulation of establishment of protein localization to mitochondrion	71/17913	2.77891e-06	3.15231e-05	1.49437e-05	BCL2/MAPK8/SREBF1/TP63/CASP8/NPEPPS	6
BP	GO:0070372	regulation of ERK1 and ERK2 cascade	271/17913	2.78315e-06	3.15231e-05	1.49437e-05	TGFB1/PTPN1/CHRNA7/ICAM1/EGFR/PRKCA/ERBB2/DRD2/APP/CALCR	10
BP	GO:1904019	epithelial cell apoptotic process	111/17913	2.88828e-06	3.26171e-05	1.54623e-05	TGFBR2/ICAM1/AKR1C3/RB1/IL6/NFE2L2/MTOR	7
BP	GO:0043254	regulation of protein complex assembly	409/17913	2.93273e-06	3.30214e-05	1.5654e-05	CTNNB1/TGFB1/HSP90AA1/ESR1/GSK3B/ICAM1/RB1/RAF1/PARP1/RASA1/PRKCE/MTOR	12
BP	GO:0006631	fatty acid metabolic process	339/17913	2.99357e-06	3.36073e-05	1.59317e-05	PTGS1/PPARG/CYP1B1/ALOX5/AKR1C3/FASN/SREBF1/EIF6/ACACA/CAV1/MTOR	11
BP	GO:1903039	positive regulation of leukocyte cell-cell adhesion	214/17913	3.11202e-06	3.48345e-05	1.65135e-05	TGFB1/TGFBR2/DPP4/RELA/ICAM1/VCAM1/IL6/CAV1/IGF2	9
BP	GO:0072507	divalent inorganic cation homeostasis	412/17913	3.16159e-06	3.52859e-05	1.67275e-05	TGFB1/PRKACA/ESR1/F2/CHRNA7/BCL2/EGFR/CAV1/PRKCE/DRD2/APP/CALCR	12
BP	GO:0043542	endothelial cell migration	275/17913	3.17153e-06	3.52937e-05	1.67312e-05	TGFB1/TGFBR1/PPARG/DPP4/CYP1B1/PRKCA/HIF1A/NOS3/HSPB1/NFE2L2	10
BP	GO:0048568	embryonic organ development	413/17913	3.2413e-06	3.59652e-05	1.70496e-05	CTNNB1/TGFB1/TGFBR2/TGFBR1/WNT3A/NCOA1/EGFR/CASP8/HIF1A/HSF1/RUNX2/IGF2	12
BP	GO:0046660	female sex differentiation	114/17913	3.45179e-06	3.81898e-05	1.81041e-05	ESR1/PGR/BCL2/CASP3/ICAM1/TP63/NOS3	7
BP	GO:0043393	regulation of protein binding	217/17913	3.48754e-06	3.84738e-05	1.82388e-05	TGFBR1/WNT3A/PRKACA/GSK3B/BCL2/MAPK8/CAV1/HSF1/APP	9
BP	GO:0030193	regulation of blood coagulation	74/17913	3.54631e-06	3.88973e-05	1.84395e-05	F2/PLAU/PRKCA/CAV1/NOS3/NFE2L2	6
BP	GO:0046902	regulation of mitochondrial membrane permeability	74/17913	3.54631e-06	3.88973e-05	1.84395e-05	GSK3B/BCL2/MAPK8/TP63/CASP8/HK2	6
BP	GO:0031100	animal organ regeneration	75/17913	3.8374e-06	4.17304e-05	1.97825e-05	TGFB1/TGFBR2/PPARG/CCND1/EGFR/PCNA	6
BP	GO:1900046	regulation of hemostasis	75/17913	3.8374e-06	4.17304e-05	1.97825e-05	F2/PLAU/PRKCA/CAV1/NOS3/NFE2L2	6
BP	GO:1903201	regulation of oxidative stress-induced cell death	75/17913	3.8374e-06	4.17304e-05	1.97825e-05	CTNNB1/HIF1A/HSPB1/NFE2L2/PARP1/MCL1	6
BP	GO:0033157	regulation of intracellular protein transport	220/17913	3.90141e-06	4.23059e-05	2.00554e-05	CDH1/TGFB1/PTPN1/PRKACA/GSK3B/SREBF1/ERBB2/NPEPPS/MDM2	9
BP	GO:0060538	skeletal muscle organ development	165/17913	3.96453e-06	4.26379e-05	2.02128e-05	ACTA1/CTNNB1/TGFB1/WNT3A/BCL2/RB1/FOS/CAV1	8
BP	GO:0009409	response to cold	43/17913	3.98787e-06	4.26379e-05	2.02128e-05	HSP90AA1/PPARG/FOS/NFKBIA/CASP8	5
BP	GO:0010883	regulation of lipid storage	43/17913	3.98787e-06	4.26379e-05	2.02128e-05	PPARG/APOB/IL6/NFKBIA/CRP	5
BP	GO:1901028	regulation of mitochondrial outer membrane permeabilization involved in apoptotic signaling pathway	43/17913	3.98787e-06	4.26379e-05	2.02128e-05	GSK3B/BCL2/MAPK8/TP63/CASP8	5
BP	GO:1904646	cellular response to amyloid-beta	43/17913	3.98787e-06	4.26379e-05	2.02128e-05	GSK3B/ICAM1/VCAM1/PARP1/APP	5
BP	GO:0014015	positive regulation of gliogenesis	76/17913	4.14764e-06	4.42222e-05	2.09638e-05	TGFB1/PPARG/RELA/IL6/APP/MTOR	6
BP	GO:0001649	osteoblast differentiation	222/17913	4.20019e-06	4.44103e-05	2.1053e-05	CTNNB1/WNT3A/PRKACA/FASN/IL6/TP63/RUNX2/IGFBP3/IGF2	9
BP	GO:0051054	positive regulation of DNA metabolic process	222/17913	4.20019e-06	4.44103e-05	2.1053e-05	CTNNB1/TGFB1/HSP90AA1/EGFR/IL6/MYC/PARP1/HSF1/PCNA	9
BP	GO:2000116	regulation of cysteine-type endopeptidase activity	222/17913	4.20019e-06	4.44103e-05	2.1053e-05	WNT3A/PPARG/TP63/CASP8/RAF1/MYC/HSF1/CTSD/MDM2	9
BP	GO:0034612	response to tumor necrosis factor	284/17913	4.22168e-06	4.45142e-05	2.11023e-05	RELA/IKBKB/CASP3/ICAM1/VCAM1/PSMD3/APOB/NFKBIA/CASP8/NFE2L2	10
BP	GO:0071260	cellular response to mechanical stimulus	77/17913	4.47797e-06	4.69712e-05	2.2267e-05	TGFB1/CHEK1/MAPK8/EGFR/CASP8/IRF1	6
BP	GO:0051205	protein insertion into membrane	44/17913	4.47931e-06	4.69712e-05	2.2267e-05	BCL2/MAPK8/EGFR/TP63/CASP8	5
BP	GO:0042176	regulation of protein catabolic process	354/17913	4.53074e-06	4.73804e-05	2.2461e-05	CDH1/PRKACA/HSP90AA1/GSK3B/RELA/PSMD3/EGFR/CAV1/NFE2L2/CHEK2/MDM2	11
BP	GO:0003197	endocardial cushion development	45/17913	5.01702e-06	5.23223e-05	2.48037e-05	TGFBR2/TGFBR1/NOS3/ERBB3/MDM2	5
BP	GO:1904886	beta-catenin destruction complex disassembly	21/17913	5.08715e-06	5.29091e-05	2.50819e-05	CTNNB1/WNT3A/GSK3B/CAV1	4
BP	GO:0050818	regulation of coagulation	79/17913	5.20289e-06	5.39658e-05	2.55828e-05	F2/PLAU/PRKCA/CAV1/NOS3/NFE2L2	6
BP	GO:0023061	signal release	433/17913	5.25534e-06	5.43622e-05	2.57707e-05	GSK3B/DPP4/CHRM2/SREBF1/EGFR/IL6/RAF1/PRKCA/HIF1A/PRKCE/KLF7/DRD2	12
BP	GO:0007006	mitochondrial membrane organization	122/17913	5.41873e-06	5.59008e-05	2.65001e-05	HSP90AA1/GSK3B/BCL2/MAPK8/TP63/CASP8/HK2	7
BP	GO:0043536	positive regulation of blood vessel endothelial cell migration	80/17913	5.59953e-06	5.71943e-05	2.71133e-05	TGFB1/PRKCA/HIF1A/NOS3/HSPB1/NFE2L2	6
BP	GO:0030857	negative regulation of epithelial cell differentiation	46/17913	5.60405e-06	5.71943e-05	2.71133e-05	CTNNB1/GSK3B/CCND1/TP63/CAV1	5
BP	GO:0045687	positive regulation of glial cell differentiation	46/17913	5.60405e-06	5.71943e-05	2.71133e-05	TGFB1/PPARG/RELA/APP/MTOR	5
BP	GO:0048538	thymus development	46/17913	5.60405e-06	5.71943e-05	2.71133e-05	CTNNB1/TGFBR1/BCL2/RAF1/TYR	5
BP	GO:0010632	regulation of epithelial cell migration	294/17913	5.73098e-06	5.83338e-05	2.76535e-05	TGFB1/TGFBR2/PPARG/PRKCA/HIF1A/NOS3/HSPB1/NFE2L2/PRKCE/MTOR	10
BP	GO:1904018	positive regulation of vasculature development	232/17913	6.0074e-06	6.0935e-05	2.88867e-05	TGFBR2/CHRNA7/CYP1B1/PRKCA/HIF1A/NOS3/HSPB1/NFE2L2/HK2	9
BP	GO:0046849	bone remodeling	81/17913	6.02038e-06	6.0935e-05	2.88867e-05	CTNNB1/TGFB1/CA2/EGFR/IL6/PRKCA	6
BP	GO:2000134	negative regulation of G1/S transition of mitotic cell cycle	124/17913	6.03444e-06	6.0935e-05	2.88867e-05	BCL2/CCND1/RB1/CCNB1/CHEK2/PCNA/MDM2	7
BP	GO:0010959	regulation of metal ion transport	365/17913	6.0603e-06	6.10347e-05	2.89339e-05	CTNNB1/TGFB1/PRKACA/F2/BCL2/ICAM1/CAV1/NOS3/PRKCE/DRD2/CALCR	11
BP	GO:0045649	regulation of macrophage differentiation	22/17913	6.19102e-06	6.18616e-05	2.93259e-05	TGFB1/RB1/CASP8/PRKCA	4
BP	GO:0060444	branching involved in mammary gland duct morphogenesis	22/17913	6.19102e-06	6.18616e-05	2.93259e-05	TGFB1/ESR1/PGR/AR	4
BP	GO:1901522	positive regulation of transcription from RNA polymerase II promoter involved in cellular response to chemical stimulus	22/17913	6.19102e-06	6.18616e-05	2.93259e-05	RELA/HIF1A/NFE2L2/RUNX2	4
BP	GO:0030217	T cell differentiation	234/17913	6.43941e-06	6.41755e-05	3.04228e-05	CTNNB1/TGFB1/TGFBR2/BCL2/IL6/ERBB2/RUNX2/IRF1/MTOR	9
BP	GO:0071158	positive regulation of cell cycle arrest	82/17913	6.46655e-06	6.42782e-05	3.04715e-05	TGFB1/PRKACA/CCNB1/CHEK2/PCNA/MDM2	6
BP	GO:2000045	regulation of G1/S transition of mitotic cell cycle	177/17913	6.6595e-06	6.60242e-05	3.12992e-05	BCL2/CCND1/RB1/EGFR/CCNB1/CHEK2/PCNA/MDM2	8
BP	GO:0052548	regulation of endopeptidase activity	370/17913	6.89322e-06	6.81643e-05	3.23137e-05	WNT3A/PPARG/TP63/CASP8/RAF1/MYC/BIRC5/HSF1/CTSD/MDM2/APP	11
BP	GO:0048546	digestive tract morphogenesis	48/17913	6.93886e-06	6.8284e-05	3.23705e-05	CTNNB1/BCL2/EGFR/TP63/HIF1A	5
BP	GO:2001235	positive regulation of apoptotic signaling pathway	178/17913	6.94111e-06	6.8284e-05	3.23705e-05	TGFBR1/GSK3B/BCL2/MAPK8/TP63/CASP8/CAV1/MCL1	8
BP	GO:0046879	hormone secretion	301/17913	7.04762e-06	6.91537e-05	3.27827e-05	DPP4/SREBF1/EGFR/IL6/RAF1/PRKCA/HIF1A/PRKCE/KLF7/DRD2	10
BP	GO:0045471	response to ethanol	127/17913	7.06635e-06	6.91597e-05	3.27856e-05	ICAM1/VCAM1/CCND1/CASP8/NQO1/PRKCE/DRD2	7
BP	GO:0032147	activation of protein kinase activity	303/17913	7.46885e-06	7.2912e-05	3.45644e-05	TGFBR2/TGFBR1/PTPN1/PRKACA/MAPK10/CHRNA7/EGFR/RAF1/DRD2/MTOR	10
BP	GO:0010952	positive regulation of peptidase activity	180/17913	7.53462e-06	7.33665e-05	3.47798e-05	WNT3A/PPARG/CASP8/CAV1/MYC/HSF1/CTSD/APP	8
BP	GO:0031334	positive regulation of protein complex assembly	239/17913	7.63769e-06	7.41808e-05	3.51659e-05	CTNNB1/TGFB1/HSP90AA1/ESR1/GSK3B/ICAM1/PARP1/PRKCE/MTOR	9
BP	GO:0007595	lactation	49/17913	7.69333e-06	7.45315e-05	3.53322e-05	NCOA1/CCND1/HIF1A/CAV1/HK2	5
BP	GO:0006874	cellular calcium ion homeostasis	375/17913	7.82443e-06	7.56098e-05	3.58433e-05	TGFB1/PRKACA/ESR1/F2/CHRNA7/BCL2/CAV1/PRKCE/DRD2/APP/CALCR	11
BP	GO:0002696	positive regulation of leukocyte activation	305/17913	7.9117e-06	7.626e-05	3.61515e-05	TGFB1/TGFBR2/WNT3A/DPP4/BCL2/VCAM1/IL6/CAV1/IGF2/APP	10
BP	GO:1903708	positive regulation of hemopoiesis	182/17913	8.17049e-06	7.85561e-05	3.724e-05	TGFB1/TGFBR2/CA2/RB1/FOS/CASP8/PRKCA/HIF1A	8
BP	GO:1902807	negative regulation of cell cycle G1/S phase transition	130/17913	8.24087e-06	7.90337e-05	3.74664e-05	BCL2/CCND1/RB1/CCNB1/CHEK2/PCNA/MDM2	7
BP	GO:0048639	positive regulation of developmental growth	183/17913	8.50506e-06	8.13629e-05	3.85706e-05	TGFBR2/WNT3A/BCL2/CCNB1/HSF1/IGF2/DRD2/MTOR	8
BP	GO:0061448	connective tissue development	243/17913	8.72924e-06	8.32988e-05	3.94883e-05	ACTA2/CTNNB1/TGFB1/TGFBR2/TGFBR1/RELA/HIF1A/RUNX2/KLF7	9
BP	GO:2000209	regulation of anoikis	24/17913	8.9165e-06	8.48735e-05	4.02348e-05	BCL2/CAV1/CHEK2/MCL1	4
BP	GO:0001892	embryonic placenta development	87/17913	9.11852e-06	8.65806e-05	4.10441e-05	NCOA1/EGFR/CASP8/HIF1A/HSF1/IGF2	6
BP	GO:0009914	hormone transport	311/17913	9.37936e-06	8.81003e-05	4.17645e-05	DPP4/SREBF1/EGFR/IL6/RAF1/PRKCA/HIF1A/PRKCE/KLF7/DRD2	10
BP	GO:0033044	regulation of chromosome organization	311/17913	9.37936e-06	8.81003e-05	4.17645e-05	CTNNB1/TGFB1/CHEK1/MAPK8/SREBF1/RB1/MYC/CCNB1/PARP1/IGF2	10
BP	GO:0048146	positive regulation of fibroblast proliferation	51/17913	9.39398e-06	8.81003e-05	4.17645e-05	TGFB1/ESR1/EGFR/MYC/CCNB1	5
BP	GO:0050999	regulation of nitric-oxide synthase activity	51/17913	9.39398e-06	8.81003e-05	4.17645e-05	HSP90AA1/EGFR/HIF1A/CAV1/NOS3	5
BP	GO:2000677	regulation of transcription regulatory region DNA binding	51/17913	9.39398e-06	8.81003e-05	4.17645e-05	CTNNB1/TGFB1/WNT3A/RB1/PARP1	5
BP	GO:0070374	positive regulation of ERK1 and ERK2 cascade	186/17913	9.57904e-06	8.96157e-05	4.24829e-05	TGFB1/CHRNA7/ICAM1/EGFR/PRKCA/DRD2/APP/CALCR	8
BP	GO:1900407	regulation of cellular response to oxidative stress	88/17913	9.74188e-06	9.09162e-05	4.30994e-05	CTNNB1/HIF1A/HSPB1/NFE2L2/PARP1/MCL1	6
BP	GO:0097345	mitochondrial outer membrane permeabilization	52/17913	1.03476e-05	9.63333e-05	4.56674e-05	GSK3B/BCL2/MAPK8/TP63/CASP8	5
BP	GO:1900739	regulation of protein insertion into mitochondrial membrane involved in apoptotic signaling pathway	25/17913	1.05695e-05	9.79217e-05	4.64204e-05	BCL2/MAPK8/TP63/CASP8	4
BP	GO:1900740	positive regulation of protein insertion into mitochondrial membrane involved in apoptotic signaling pathway	25/17913	1.05695e-05	9.79217e-05	4.64204e-05	BCL2/MAPK8/TP63/CASP8	4
BP	GO:0003007	heart morphogenesis	249/17913	1.06159e-05	9.81134e-05	4.65113e-05	CTNNB1/TGFB1/TGFBR2/TGFBR1/WNT3A/HIF1A/NOS3/MDM2/MTOR	9
BP	GO:0055074	calcium ion homeostasis	388/17913	1.07771e-05	9.93632e-05	4.71038e-05	TGFB1/PRKACA/ESR1/F2/CHRNA7/BCL2/CAV1/PRKCE/DRD2/APP/CALCR	11
BP	GO:0007005	mitochondrion organization	466/17913	1.10253e-05	0.000101406	4.80721e-05	HSP90AA1/GSK3B/BCL2/MAPK8/SREBF1/TP63/CASP8/HIF1A/NOS3/PARP1/NPEPPS/HK2	12
BP	GO:0032868	response to insulin	252/17913	1.16831e-05	0.000107082	5.07631e-05	PTPN1/PPARG/RELA/ICAM1/SREBF1/EIF6/PARP1/IGF2/MTOR	9
BP	GO:0050867	positive regulation of cell activation	319/17913	1.16986e-05	0.000107082	5.07631e-05	TGFB1/TGFBR2/WNT3A/DPP4/BCL2/VCAM1/IL6/CAV1/IGF2/APP	10
BP	GO:0010717	regulation of epithelial to mesenchymal transition	91/17913	1.18219e-05	0.000107804	5.11053e-05	CTNNB1/TGFB1/TGFBR2/TGFBR1/IL6/MTOR	6
BP	GO:0009896	positive regulation of catabolic process	392/17913	1.18621e-05	0.000107804	5.11053e-05	PTPN1/HSP90AA1/GSK3B/IL6/HIF1A/CAV1/NFE2L2/HSF1/HK2/PRKCE/MDM2	11
BP	GO:0072503	cellular divalent inorganic cation homeostasis	392/17913	1.18621e-05	0.000107804	5.11053e-05	TGFB1/PRKACA/ESR1/F2/CHRNA7/BCL2/CAV1/PRKCE/DRD2/APP/CALCR	11
BP	GO:0031056	regulation of histone modification	138/17913	1.21887e-05	0.000110247	5.22633e-05	CTNNB1/TGFB1/CHEK1/MAPK8/SREBF1/CCNB1/IGF2	7
BP	GO:0038127	ERBB signaling pathway	138/17913	1.21887e-05	0.000110247	5.22633e-05	TGFB1/HSP90AA1/EGFR/PRKCA/ERBB2/ERBB3/APP	7
BP	GO:0001505	regulation of neurotransmitter levels	321/17913	1.23503e-05	0.000111182	5.27064e-05	HSP90AA1/GSK3B/CHRM2/ICAM1/CYP1B1/CAV1/NOS3/NQO1/DRD2/MTOR	10
BP	GO:0008202	steroid metabolic process	321/17913	1.23503e-05	0.000111182	5.27064e-05	ESR1/AKR1B1/CYP1B1/AKR1C3/FASN/APOB/SREBF1/AKR1C1/ACACA/APP	10
BP	GO:1903203	regulation of oxidative stress-induced neuron death	26/17913	1.24378e-05	0.000111504	5.2859e-05	CTNNB1/HIF1A/PARP1/MCL1	4
BP	GO:1901988	negative regulation of cell cycle phase transition	254/17913	1.24445e-05	0.000111504	5.2859e-05	CHEK1/BCL2/PSMD3/CCND1/RB1/CCNB1/CHEK2/PCNA/MDM2	9
BP	GO:0007204	positive regulation of cytosolic calcium ion concentration	255/17913	1.28408e-05	0.000114785	5.44145e-05	TGFB1/PRKACA/ESR1/F2/BCL2/CAV1/PRKCE/DRD2/CALCR	9
BP	GO:0031099	regeneration	194/17913	1.30176e-05	0.000115961	5.49722e-05	TGFB1/TGFBR2/PPARG/BCL2/CCND1/EGFR/CCNB1/PCNA	8
BP	GO:0009615	response to virus	323/17913	1.30331e-05	0.000115961	5.49722e-05	ACTA2/CHRM2/RELA/IKBKB/BCL2/APOB/IL6/DUOX2/HSPB1/IRF1	10
BP	GO:0007259	JAK-STAT cascade	140/17913	1.33885e-05	0.000118846	5.63399e-05	PTPN1/F2/AKR1B1/CYP1B1/IL6/CAV1/HSF1	7
BP	GO:1902806	regulation of cell cycle G1/S phase transition	195/17913	1.35127e-05	0.00011967	5.67305e-05	BCL2/CCND1/RB1/EGFR/CCNB1/CHEK2/PCNA/MDM2	8
BP	GO:0031663	lipopolysaccharide-mediated signaling pathway	55/17913	1.36683e-05	0.000120768	5.72509e-05	TGFB1/NFKBIA/PRKCA/NOS3/PRKCE	5
BP	GO:0030098	lymphocyte differentiation	325/17913	1.37483e-05	0.000121194	5.7453e-05	CTNNB1/TGFB1/TGFBR2/BCL2/VCAM1/IL6/ERBB2/RUNX2/IRF1/MTOR	10
BP	GO:0051251	positive regulation of lymphocyte activation	258/17913	1.40949e-05	0.000123964	5.87659e-05	TGFB1/TGFBR2/WNT3A/DPP4/BCL2/VCAM1/IL6/CAV1/IGF2	9
BP	GO:2001243	negative regulation of intrinsic apoptotic signaling pathway	94/17913	1.42474e-05	0.000125017	5.92652e-05	PTPN1/BCL2/HIF1A/HSPB1/NFE2L2/MDM2	6
BP	GO:0032386	regulation of intracellular transport	400/17913	1.43205e-05	0.00012537	5.94325e-05	CDH1/TGFB1/PTPN1/PRKACA/GSK3B/CHRM2/SREBF1/ERBB2/NPEPPS/DRD2/MDM2	11
BP	GO:0035902	response to immobilization stress	27/17913	1.45385e-05	0.000126513	5.99742e-05	TGFB1/PPARG/FOS/MDM2	4
BP	GO:0036475	neuron death in response to oxidative stress	27/17913	1.45385e-05	0.000126513	5.99742e-05	CTNNB1/HIF1A/PARP1/MCL1	4
BP	GO:0000075	cell cycle checkpoint	197/17913	1.45505e-05	0.000126513	5.99742e-05	TGFB1/CHEK1/CCND1/RB1/CCNB1/CHEK2/PCNA/MDM2	8
BP	GO:0007589	body fluid secretion	95/17913	1.51398e-05	0.00013104	6.21204e-05	NCOA1/CCND1/HIF1A/CAV1/HK2/PRKCE	6
BP	GO:0008585	female gonad development	95/17913	1.51398e-05	0.00013104	6.21204e-05	ESR1/PGR/BCL2/CASP3/ICAM1/NOS3	6
BP	GO:0062013	positive regulation of small molecule metabolic process	143/17913	1.53704e-05	0.000132435	6.27819e-05	PPARG/SREBF1/HIF1A/NOS3/CCNB1/IGF2/PRKCE	7
BP	GO:1902107	positive regulation of leukocyte differentiation	143/17913	1.53704e-05	0.000132435	6.27819e-05	TGFB1/TGFBR2/CA2/RB1/FOS/CASP8/PRKCA	7
BP	GO:0030278	regulation of ossification	199/17913	1.56546e-05	0.000134278	6.36552e-05	CTNNB1/TGFB1/PRKACA/BCL2/IL6/TP63/HIF1A/RUNX2	8
BP	GO:0090276	regulation of peptide hormone secretion	199/17913	1.56546e-05	0.000134278	6.36552e-05	DPP4/SREBF1/EGFR/PRKCA/HIF1A/PRKCE/KLF7/DRD2	8
BP	GO:0030073	insulin secretion	200/17913	1.62326e-05	0.000138923	6.58574e-05	DPP4/SREBF1/RAF1/PRKCA/HIF1A/PRKCE/KLF7/DRD2	8
BP	GO:0045453	bone resorption	57/17913	1.63069e-05	0.000138936	6.58635e-05	CTNNB1/CA2/EGFR/IL6/PRKCA	5
BP	GO:1903749	positive regulation of establishment of protein localization to mitochondrion	57/17913	1.63069e-05	0.000138936	6.58635e-05	BCL2/MAPK8/TP63/CASP8/NPEPPS	5
BP	GO:0051146	striated muscle cell differentiation	263/17913	1.64177e-05	0.000139569	6.61634e-05	ACTA1/TGFB1/WNT3A/BCL2/CASP3/RB1/CCNB1/IGF2/MTOR	9
BP	GO:0006869	lipid transport	332/17913	1.65245e-05	0.000140165	6.64461e-05	PPARG/NCOA2/NCOA1/APOB/ABCC1/AKR1C1/NFKBIA/ACACA/CAV1/DRD2	10
BP	GO:0042133	neurotransmitter metabolic process	145/17913	1.68219e-05	0.000142056	6.73425e-05	HSP90AA1/ICAM1/CYP1B1/CAV1/NOS3/NQO1/MTOR	7
BP	GO:0050806	positive regulation of synaptic transmission	145/17913	1.68219e-05	0.000142056	6.73425e-05	GSK3B/CHRNA7/CA2/EGFR/PRKCE/DRD2/APP	7
BP	GO:0002062	chondrocyte differentiation	97/17913	1.706e-05	0.000143117	6.78455e-05	CTNNB1/TGFB1/TGFBR2/TGFBR1/RELA/RUNX2	6
BP	GO:0016101	diterpenoid metabolic process	97/17913	1.706e-05	0.000143117	6.78455e-05	AKR1B1/CYP1B1/AKR1C3/APOB/AKR1C1/EGFR	6
BP	GO:1902882	regulation of response to oxidative stress	97/17913	1.706e-05	0.000143117	6.78455e-05	CTNNB1/HIF1A/HSPB1/NFE2L2/PARP1/MCL1	6
BP	GO:0007405	neuroblast proliferation	58/17913	1.77667e-05	0.000147746	7.00401e-05	CTNNB1/TGFB1/WNT3A/HIF1A/DRD2	5
BP	GO:0030520	intracellular estrogen receptor signaling pathway	58/17913	1.77667e-05	0.000147746	7.00401e-05	ESR1/AR/ESR2/TP63/PARP1	5
BP	GO:0071384	cellular response to corticosteroid stimulus	58/17913	1.77667e-05	0.000147746	7.00401e-05	TGFB1/ICAM1/AKR1C3/EGFR/NR3C1	5
BP	GO:1902110	positive regulation of mitochondrial membrane permeability involved in apoptotic process	58/17913	1.77667e-05	0.000147746	7.00401e-05	GSK3B/BCL2/MAPK8/TP63/CASP8	5
BP	GO:0071356	cellular response to tumor necrosis factor	266/17913	1.79622e-05	0.000149047	7.06566e-05	RELA/IKBKB/ICAM1/VCAM1/PSMD3/APOB/NFKBIA/CASP8/NFE2L2	9
BP	GO:0007093	mitotic cell cycle checkpoint	147/17913	1.83849e-05	0.000152224	7.21628e-05	TGFB1/CCND1/RB1/CCNB1/CHEK2/PCNA/MDM2	7
BP	GO:0001844	protein insertion into mitochondrial membrane involved in apoptotic signaling pathway	29/17913	1.95075e-05	0.00016013	7.59105e-05	BCL2/MAPK8/TP63/CASP8	4
BP	GO:0010575	positive regulation of vascular endothelial growth factor production	29/17913	1.95075e-05	0.00016013	7.59105e-05	TGFB1/CYP1B1/IL6/HIF1A	4
BP	GO:0071480	cellular response to gamma radiation	29/17913	1.95075e-05	0.00016013	7.59105e-05	ELK1/CHEK2/HSF1/MDM2	4
BP	GO:0071549	cellular response to dexamethasone stimulus	29/17913	1.95075e-05	0.00016013	7.59105e-05	TGFB1/ICAM1/EGFR/NR3C1	4
BP	GO:0000082	G1/S transition of mitotic cell cycle	269/17913	1.96287e-05	0.000160779	7.62182e-05	BCL2/CCND1/RB1/EGFR/MYC/CCNB1/CHEK2/PCNA/MDM2	9
BP	GO:0030647	aminoglycoside antibiotic metabolic process	10/17913	1.969e-05	0.000160935	7.62922e-05	AKR1B1/AKR1C3/AKR1C1	3
BP	GO:0035264	multicellular organism growth	149/17913	2.0066e-05	0.000163309	7.74178e-05	AR/BCL2/HSF1/IGF2/DRD2/APP/MTOR	7
BP	GO:0051092	positive regulation of NF-kappaB transcription factor activity	149/17913	2.0066e-05	0.000163309	7.74178e-05	TGFB1/AR/RELA/IKBKB/ICAM1/CAV1/APP	7
BP	GO:0046545	development of primary female sexual characteristics	100/17913	2.03046e-05	0.000164899	7.81716e-05	ESR1/PGR/BCL2/CASP3/ICAM1/NOS3	6
BP	GO:0001933	negative regulation of protein phosphorylation	416/17913	2.05941e-05	0.000166895	7.91179e-05	TGFB1/PTPN1/CASP3/RB1/CAV1/MYC/HSPB1/CCNB1/IGFBP3/DRD2/MTOR	11
BP	GO:0031331	positive regulation of cellular catabolic process	341/17913	2.07936e-05	0.000167879	7.95841e-05	PTPN1/HSP90AA1/GSK3B/IL6/HIF1A/CAV1/NFE2L2/HSF1/HK2/MDM2	10
BP	GO:1901215	negative regulation of neuron death	207/17913	2.08034e-05	0.000167879	7.95841e-05	CTNNB1/WNT3A/GSK3B/BCL2/HIF1A/HSF1/ERBB3/RASA1	8
BP	GO:0090316	positive regulation of intracellular protein transport	150/17913	2.0953e-05	0.000167968	7.96263e-05	CDH1/TGFB1/PRKACA/GSK3B/ERBB2/NPEPPS/MDM2	7
BP	GO:0097696	STAT cascade	150/17913	2.0953e-05	0.000167968	7.96263e-05	PTPN1/F2/AKR1B1/CYP1B1/IL6/CAV1/HSF1	7
BP	GO:0046824	positive regulation of nucleocytoplasmic transport	60/17913	2.09905e-05	0.000167968	7.96263e-05	CDH1/TGFB1/PRKACA/GSK3B/MDM2	5
BP	GO:1902686	mitochondrial outer membrane permeabilization involved in programmed cell death	60/17913	2.09905e-05	0.000167968	7.96263e-05	GSK3B/BCL2/MAPK8/TP63/CASP8	5
BP	GO:0048661	positive regulation of smooth muscle cell proliferation	101/17913	2.14903e-05	0.000171608	8.13518e-05	TGFBR2/AKR1B1/EGFR/IL6/MDM2/MTOR	6
BP	GO:0001890	placenta development	151/17913	2.18721e-05	0.000173929	8.24521e-05	PPARG/NCOA1/EGFR/CASP8/HIF1A/HSF1/IGF2	7
BP	GO:0030856	regulation of epithelial cell differentiation	151/17913	2.18721e-05	0.000173929	8.24521e-05	CTNNB1/GSK3B/IKBKB/CCND1/TP63/CAV1/KLF7	7
BP	GO:0010743	regulation of macrophage derived foam cell differentiation	30/17913	2.24125e-05	0.000177486	8.41386e-05	PPARG/APOB/NFKBIA/CRP	4
BP	GO:0060603	mammary gland duct morphogenesis	30/17913	2.24125e-05	0.000177486	8.41386e-05	TGFB1/ESR1/PGR/AR	4
BP	GO:0032963	collagen metabolic process	102/17913	2.27312e-05	0.000179525	8.51052e-05	TGFB1/PPARG/F2/IL6/HIF1A/CTSD	6
BP	GO:0048645	animal organ formation	61/17913	2.2764e-05	0.000179525	8.51052e-05	CTNNB1/TGFBR2/WNT3A/AR/TP63	5
BP	GO:0051701	interaction with host	211/17913	2.38694e-05	0.000187854	8.90536e-05	CTNNB1/CDH1/TGFB1/DPP4/ICAM1/EGFR/CASP8/CAV1	8
BP	GO:1990778	protein localization to cell periphery	276/17913	2.40367e-05	0.000188782	8.94935e-05	CDH1/TGFB1/WNT3A/AR/MAPK10/IKBKB/EGFR/CAV1/PRKCE	9
BP	GO:0035794	positive regulation of mitochondrial membrane permeability	62/17913	2.46519e-05	0.000192426	9.12209e-05	GSK3B/BCL2/MAPK8/TP63/CASP8	5
BP	GO:0038034	signal transduction in absence of ligand	62/17913	2.46519e-05	0.000192426	9.12209e-05	GSK3B/BCL2/CASP3/ERBB3/MCL1	5
BP	GO:0097192	extrinsic apoptotic signaling pathway in absence of ligand	62/17913	2.46519e-05	0.000192426	9.12209e-05	GSK3B/BCL2/CASP3/ERBB3/MCL1	5
BP	GO:0034330	cell junction organization	277/17913	2.47303e-05	0.000192644	9.13243e-05	CTNNB1/CDH1/TGFB1/TGFBR1/PRKACA/IKBKB/BCL2/PRKCA/CAV1	9
BP	GO:1901568	fatty acid derivative metabolic process	154/17913	2.48312e-05	0.000193036	9.15101e-05	PTGS1/CYP1B1/ALOX5/AKR1C3/FASN/ABCC1/ACACA	7
BP	GO:0051204	protein insertion into mitochondrial membrane	31/17913	2.56229e-05	0.000198383	9.40445e-05	BCL2/MAPK8/TP63/CASP8	4
BP	GO:1902692	regulation of neuroblast proliferation	31/17913	2.56229e-05	0.000198383	9.40445e-05	CTNNB1/TGFB1/HIF1A/DRD2	4
BP	GO:0060560	developmental growth involved in morphogenesis	214/17913	2.64101e-05	0.000204064	9.67377e-05	CTNNB1/TGFB1/TGFBR2/WNT3A/HSP90AA1/ESR1/GSK3B/APP	8
BP	GO:0031571	mitotic G1 DNA damage checkpoint	63/17913	2.66593e-05	0.000204334	9.6866e-05	CCND1/CCNB1/CHEK2/PCNA/MDM2	5
BP	GO:0042108	positive regulation of cytokine biosynthetic process	63/17913	2.66593e-05	0.000204334	9.6866e-05	RELA/IL6/HSPB1/IRF1/APP	5
BP	GO:0044819	mitotic G1/S transition checkpoint	63/17913	2.66593e-05	0.000204334	9.6866e-05	CCND1/CCNB1/CHEK2/PCNA/MDM2	5
BP	GO:0055025	positive regulation of cardiac muscle tissue development	63/17913	2.66593e-05	0.000204334	9.6866e-05	TGFB1/WNT3A/CCNB1/ERBB3/MTOR	5
BP	GO:0071347	cellular response to interleukin-1	156/17913	2.69815e-05	0.00020639	9.78405e-05	RELA/IKBKB/ICAM1/PSMD3/IL6/NFKBIA/HIF1A	7
BP	GO:0042113	B cell activation	215/17913	2.73059e-05	0.000208453	9.88185e-05	TGFB1/WNT3A/BCL2/CASP3/VCAM1/AHR/IL6/CASP8	8
BP	GO:0006721	terpenoid metabolic process	106/17913	2.82852e-05	0.000215499	0.000102158	AKR1B1/CYP1B1/AKR1C3/APOB/AKR1C1/EGFR	6
BP	GO:0032768	regulation of monooxygenase activity	64/17913	2.87913e-05	0.000217187	0.000102959	HSP90AA1/EGFR/HIF1A/CAV1/NOS3	5
BP	GO:0044783	G1 DNA damage checkpoint	64/17913	2.87913e-05	0.000217187	0.000102959	CCND1/CCNB1/CHEK2/PCNA/MDM2	5
BP	GO:0060135	maternal process involved in female pregnancy	64/17913	2.87913e-05	0.000217187	0.000102959	ESR1/PGR/AR/AKR1B1/MTOR	5
BP	GO:1902108	regulation of mitochondrial membrane permeability involved in apoptotic process	64/17913	2.87913e-05	0.000217187	0.000102959	GSK3B/BCL2/MAPK8/TP63/CASP8	5
BP	GO:1905710	positive regulation of membrane permeability	64/17913	2.87913e-05	0.000217187	0.000102959	GSK3B/BCL2/MAPK8/TP63/CASP8	5
BP	GO:0040018	positive regulation of multicellular organism growth	32/17913	2.91582e-05	0.000218658	0.000103656	BCL2/HSF1/IGF2/DRD2	4
BP	GO:0046688	response to copper ion	32/17913	2.91582e-05	0.000218658	0.000103656	ICAM1/NFE2L2/HSF1/APP	4
BP	GO:0097421	liver regeneration	32/17913	2.91582e-05	0.000218658	0.000103656	TGFB1/CCND1/EGFR/PCNA	4
BP	GO:0043535	regulation of blood vessel endothelial cell migration	158/17913	2.9283e-05	0.000219163	0.000103896	TGFB1/PPARG/PRKCA/HIF1A/NOS3/HSPB1/NFE2L2	7
BP	GO:0002768	immune response-regulating cell surface receptor signaling pathway	434/17913	3.03817e-05	0.000226941	0.000107583	PRKACA/HSP90AA1/MAPK10/RELA/IKBKB/BCL2/MAPK8/PSMD3/FOS/RAF1/PRKCE	11
BP	GO:0042692	muscle cell differentiation	359/17913	3.22375e-05	0.000240333	0.000113931	ACTA1/CTNNB1/TGFB1/WNT3A/BCL2/CASP3/RB1/CCNB1/IGF2/MTOR	10
BP	GO:0003018	vascular process in circulatory system	161/17913	3.30365e-05	0.000245345	0.000116307	ACTA2/TGFB1/ICAM1/EGFR/CAV1/NOS3/CRP	7
BP	GO:0042554	superoxide anion generation	33/17913	3.30383e-05	0.000245345	0.000116307	TGFB1/EGFR/DUOX2/CRP	4
BP	GO:0051926	negative regulation of calcium ion transport	66/17913	3.34509e-05	0.000247446	0.000117303	TGFB1/BCL2/ICAM1/NOS3/DRD2	5
BP	GO:0061035	regulation of cartilage development	66/17913	3.34509e-05	0.000247446	0.000117303	CTNNB1/TGFB1/TGFBR1/RELA/RUNX2	5
BP	GO:0044843	cell cycle G1/S phase transition	288/17913	3.35545e-05	0.000247732	0.000117439	BCL2/CCND1/RB1/EGFR/MYC/CCNB1/CHEK2/PCNA/MDM2	9
BP	GO:0051480	regulation of cytosolic calcium ion concentration	289/17913	3.44747e-05	0.000254035	0.000120427	TGFB1/PRKACA/ESR1/F2/BCL2/CAV1/PRKCE/DRD2/CALCR	9
BP	GO:0050864	regulation of B cell activation	110/17913	3.4882e-05	0.00025654	0.000121615	TGFB1/WNT3A/BCL2/CASP3/AHR/IL6	6
BP	GO:0051961	negative regulation of nervous system development	290/17913	3.54162e-05	0.000259969	0.00012324	CTNNB1/TGFB1/WNT3A/PRKACA/GSK3B/F2/IL6/MDM2/APP	9
BP	GO:0060391	positive regulation of SMAD protein signal transduction	12/17913	3.58061e-05	0.000261824	0.000124119	TGFB1/TGFBR1/PARP1	3
BP	GO:1902004	positive regulation of amyloid-beta formation	12/17913	3.58061e-05	0.000261824	0.000124119	CHRNA7/CASP3/APP	3
BP	GO:0090066	regulation of anatomical structure size	442/17913	3.58855e-05	0.000261902	0.000124156	ACTA2/WNT3A/GSK3B/ICAM1/EGFR/CAV1/NOS3/CRP/RASA1/PRKCE/MTOR	11
BP	GO:0040014	regulation of multicellular organism growth	67/17913	3.59896e-05	0.000262161	0.000124279	BCL2/HSF1/IGF2/DRD2/APP	5
BP	GO:0010574	regulation of vascular endothelial growth factor production	34/17913	3.72834e-05	0.000271068	0.000128502	TGFB1/CYP1B1/IL6/HIF1A	4
BP	GO:1903522	regulation of blood circulation	292/17913	3.73648e-05	0.000271143	0.000128537	PRKACA/CHRM2/ICAM1/SREBF1/EGFR/CAV1/NOS3/DRD2/MDM2	9
BP	GO:1902275	regulation of chromatin organization	165/17913	3.86486e-05	0.000279928	0.000132702	CTNNB1/TGFB1/CHEK1/MAPK8/SREBF1/CCNB1/IGF2	7
BP	GO:0001819	positive regulation of cytokine production	446/17913	3.89464e-05	0.00028155	0.000133471	CTNNB1/TGFB1/WNT3A/RELA/CYP1B1/IL6/HIF1A/HSPB1/IRF1/DRD2/APP	11
BP	GO:0021543	pallium development	166/17913	4.01676e-05	0.000289283	0.000137136	CTNNB1/WNT3A/GSK3B/NCOA1/CASP3/EGFR/HIF1A	7
BP	GO:0030307	positive regulation of cell growth	166/17913	4.01676e-05	0.000289283	0.000137136	TGFBR1/WNT3A/F2/BCL2/EGFR/ERBB2/MTOR	7
BP	GO:0015850	organic hydroxy compound transport	228/17913	4.14719e-05	0.00029785	0.000141197	PPARG/NCOA2/NCOA1/APOB/AKR1C1/NFKBIA/CAV1/DRD2	8
BP	GO:0071479	cellular response to ionizing radiation	69/17913	4.15132e-05	0.00029785	0.000141197	TGFB1/ELK1/CHEK2/HSF1/MDM2	5
BP	GO:0003203	endocardial cushion morphogenesis	35/17913	4.19144e-05	0.000299042	0.000141763	TGFBR2/TGFBR1/NOS3/MDM2	4
BP	GO:0071542	dopaminergic neuron differentiation	35/17913	4.19144e-05	0.000299042	0.000141763	CTNNB1/WNT3A/GSK3B/HIF1A	4
BP	GO:0090322	regulation of superoxide metabolic process	35/17913	4.19144e-05	0.000299042	0.000141763	TGFB1/EGFR/NFE2L2/CRP	4
BP	GO:0030900	forebrain development	371/17913	4.25616e-05	0.000303093	0.000143683	CTNNB1/CDH1/WNT3A/GSK3B/NCOA1/CASP3/EGFR/HIF1A/DRD2/APP	10
BP	GO:0042752	regulation of circadian rhythm	114/17913	4.26609e-05	0.000303234	0.00014375	PPARG/GSK3B/MAPK10/MAPK8/DRD2/MTOR	6
BP	GO:0072594	establishment of protein localization to organelle	452/17913	4.39598e-05	0.000311886	0.000147852	CDH1/TGFB1/HSP90AA1/BCL2/MAPK8/SREBF1/TP63/NFKBIA/CASP8/NPEPPS/HK2	11
BP	GO:0043620	regulation of DNA-templated transcription in response to stress	115/17913	4.48078e-05	0.000317313	0.000150424	CHEK1/RELA/PSMD3/HIF1A/NFE2L2/HSF1	6
BP	GO:0050796	regulation of insulin secretion	169/17913	4.50216e-05	0.000318236	0.000150862	DPP4/SREBF1/PRKCA/HIF1A/PRKCE/KLF7/DRD2	7
BP	GO:0010745	negative regulation of macrophage derived foam cell differentiation	13/17913	4.63592e-05	0.000325881	0.000154486	PPARG/NFKBIA/CRP	3
BP	GO:0035112	genitalia morphogenesis	13/17913	4.63592e-05	0.000325881	0.000154486	CTNNB1/AR/TP63	3
BP	GO:0042574	retinal metabolic process	13/17913	4.63592e-05	0.000325881	0.000154486	CYP1B1/AKR1C3/AKR1C1	3
BP	GO:0042326	negative regulation of phosphorylation	455/17913	4.66687e-05	0.000327039	0.000155035	TGFB1/PTPN1/CASP3/RB1/CAV1/MYC/HSPB1/CCNB1/IGFBP3/DRD2/MTOR	11
BP	GO:0001959	regulation of cytokine-mediated signaling pathway	170/17913	4.67426e-05	0.000327039	0.000155035	PTPN1/PPARG/IKBKB/IL6/CASP8/HIF1A/CAV1	7
BP	GO:0010573	vascular endothelial growth factor production	36/17913	4.69524e-05	0.000327039	0.000155035	TGFB1/CYP1B1/IL6/HIF1A	4
BP	GO:0032885	regulation of polysaccharide biosynthetic process	36/17913	4.69524e-05	0.000327039	0.000155035	TGFB1/GSK3B/IGF2/MTOR	4
BP	GO:1905332	positive regulation of morphogenesis of an epithelium	36/17913	4.69524e-05	0.000327039	0.000155035	CTNNB1/TGFB1/AR/MTOR	4
BP	GO:0007569	cell aging	116/17913	4.70405e-05	0.000327056	0.000155043	CHEK1/BCL2/ICAM1/TP63/CHEK2/MTOR	6
BP	GO:0050708	regulation of protein secretion	456/17913	4.76031e-05	0.000330365	0.000156612	TGFB1/DPP4/SREBF1/EGFR/IL6/PRKCA/HIF1A/CRP/PRKCE/KLF7/DRD2	11
BP	GO:0072347	response to anesthetic	72/17913	5.10037e-05	0.000353324	0.000167495	RELA/PRKCE/DRD2/MDM2/MTOR	5
BP	GO:1901991	negative regulation of mitotic cell cycle phase transition	235/17913	5.13531e-05	0.000355099	0.000168337	BCL2/PSMD3/CCND1/RB1/CCNB1/CHEK2/PCNA/MDM2	8
BP	GO:0043280	positive regulation of cysteine-type endopeptidase activity involved in apoptotic process	118/17913	5.1773e-05	0.000357356	0.000169407	WNT3A/PPARG/CASP8/MYC/HSF1/CTSD	6
BP	GO:0034405	response to fluid shear stress	37/17913	5.24188e-05	0.000360509	0.000170902	TGFB1/CA2/NOS3/NFE2L2	4
BP	GO:0045124	regulation of bone resorption	37/17913	5.24188e-05	0.000360509	0.000170902	CA2/EGFR/IL6/PRKCA	4
BP	GO:0042594	response to starvation	174/17913	5.41759e-05	0.000371923	0.000176313	PPARG/BCL2/MAPK8/AKR1C3/SREBF1/NFE2L2/MTOR	7
BP	GO:0008637	apoptotic mitochondrial changes	119/17913	5.42781e-05	0.000371956	0.000176328	GSK3B/BCL2/MAPK8/TP63/CASP8/HK2	6
BP	GO:0072401	signal transduction involved in DNA integrity checkpoint	73/17913	5.45133e-05	0.000372231	0.000176459	CHEK1/CCNB1/CHEK2/PCNA/MDM2	5
BP	GO:0072422	signal transduction involved in DNA damage checkpoint	73/17913	5.45133e-05	0.000372231	0.000176459	CHEK1/CCNB1/CHEK2/PCNA/MDM2	5
BP	GO:0046425	regulation of JAK-STAT cascade	120/17913	5.68793e-05	0.000387693	0.000183789	F2/AKR1B1/CYP1B1/IL6/CAV1/HSF1	6
BP	GO:0072395	signal transduction involved in cell cycle checkpoint	74/17913	5.82066e-05	0.000396033	0.000187742	CHEK1/CCNB1/CHEK2/PCNA/MDM2	5
BP	GO:1902042	negative regulation of extrinsic apoptotic signaling pathway via death domain receptors	38/17913	5.83356e-05	0.000396205	0.000187823	ICAM1/CASP8/RAF1/NOS3	4
BP	GO:0006720	isoprenoid metabolic process	121/17913	5.95792e-05	0.000403932	0.000191487	AKR1B1/CYP1B1/AKR1C3/APOB/AKR1C1/EGFR	6
BP	GO:0043112	receptor metabolic process	177/17913	6.03642e-05	0.000408529	0.000193666	TGFB1/WNT3A/PTPN1/PPARG/HIF1A/CAV1/DRD2	7
BP	GO:0038093	Fc receptor signaling pathway	241/17913	6.13176e-05	0.000414246	0.000196376	HSP90AA1/MAPK10/RELA/IKBKB/MAPK8/PSMD3/FOS/PRKCE	8
BP	GO:0035270	endocrine system development	122/17913	6.23806e-05	0.000419996	0.000199102	CDH1/TGFBR1/GSK3B/IL6/RAF1/DRD2	6
BP	GO:1904062	regulation of cation transmembrane transport	312/17913	6.23888e-05	0.000419996	0.000199102	TGFB1/PRKACA/F2/GRIA2/CAV1/PRKCE/DRD2/APP/CALCR	9
BP	GO:2000826	regulation of heart morphogenesis	39/17913	6.47251e-05	0.000433852	0.00020567	CTNNB1/TGFBR2/TGFBR1/WNT3A	4
BP	GO:0007219	Notch signaling pathway	179/17913	6.48024e-05	0.000433852	0.00020567	TGFB1/TGFBR2/EGFR/TP63/NFKBIA/MYC/APP	7
BP	GO:0035265	organ growth	179/17913	6.48024e-05	0.000433852	0.00020567	TGFBR2/TGFBR1/ESR1/AR/BCL2/CCNB1/MTOR	7
BP	GO:0051493	regulation of cytoskeleton organization	472/17913	6.49016e-05	0.000433852	0.00020567	CTNNB1/TGFB1/TGFBR1/WNT3A/GSK3B/CHEK1/ICAM1/RASSF1/RASA1/PRKCE/MTOR	11
BP	GO:0008306	associative learning	77/17913	7.04548e-05	0.000468722	0.000222201	FOS/HIF1A/DRD2/APP/MTOR	5
BP	GO:0034644	cellular response to UV	77/17913	7.04548e-05	0.000468722	0.000222201	CHEK1/MYC/PARP1/PCNA/MDM2	5
BP	GO:0010721	negative regulation of cell development	317/17913	7.04863e-05	0.000468722	0.000222201	CTNNB1/TGFB1/WNT3A/GSK3B/F2/BCL2/IL6/MDM2/APP	9
BP	GO:0021537	telencephalon development	246/17913	7.08058e-05	0.000470027	0.000222819	CTNNB1/WNT3A/GSK3B/NCOA1/CASP3/EGFR/HIF1A/DRD2	8
BP	GO:0035296	regulation of tube diameter	125/17913	7.14219e-05	0.000471267	0.000223407	ACTA2/ICAM1/EGFR/CAV1/NOS3/CRP	6
BP	GO:0050671	positive regulation of lymphocyte proliferation	125/17913	7.14219e-05	0.000471267	0.000223407	TGFBR2/WNT3A/BCL2/VCAM1/IL6/IGF2	6
BP	GO:0097746	regulation of blood vessel diameter	125/17913	7.14219e-05	0.000471267	0.000223407	ACTA2/ICAM1/EGFR/CAV1/NOS3/CRP	6
BP	GO:0033146	regulation of intracellular estrogen receptor signaling pathway	40/17913	7.16098e-05	0.000471267	0.000223407	ESR1/AR/TP63/PARP1	4
BP	GO:0061028	establishment of endothelial barrier	40/17913	7.16098e-05	0.000471267	0.000223407	CTNNB1/IKBKB/ICAM1/FASN	4
BP	GO:0043534	blood vessel endothelial cell migration	182/17913	7.19575e-05	0.000471928	0.00022372	TGFB1/PPARG/PRKCA/HIF1A/NOS3/HSPB1/NFE2L2	7
BP	GO:0051216	cartilage development	182/17913	7.19575e-05	0.000471928	0.00022372	CTNNB1/TGFB1/TGFBR2/TGFBR1/RELA/HIF1A/RUNX2	7
BP	GO:0007611	learning or memory	247/17913	7.28427e-05	0.000475706	0.000225512	CHRNA7/CASP3/EGFR/FOS/HIF1A/DRD2/APP/MTOR	8
BP	GO:0034349	glial cell apoptotic process	15/17913	7.31568e-05	0.000475706	0.000225512	CASP3/RB1/PRKCA	3
BP	GO:0035635	entry of bacterium into host cell	15/17913	7.31568e-05	0.000475706	0.000225512	CTNNB1/CDH1/CAV1	3
BP	GO:0071380	cellular response to prostaglandin E stimulus	15/17913	7.31568e-05	0.000475706	0.000225512	PPARG/ACACA/PRKCE	3
BP	GO:1990000	amyloid fibril formation	15/17913	7.31568e-05	0.000475706	0.000225512	CHRNA7/MDM2/APP	3
BP	GO:0060759	regulation of response to cytokine stimulus	183/17913	7.44812e-05	0.000482997	0.000228968	PTPN1/PPARG/IKBKB/IL6/CASP8/HIF1A/CAV1	7
BP	GO:0032946	positive regulation of mononuclear cell proliferation	126/17913	7.46576e-05	0.000482997	0.000228968	TGFBR2/WNT3A/BCL2/VCAM1/IL6/IGF2	6
BP	GO:0097553	calcium ion transmembrane import into cytosol	126/17913	7.46576e-05	0.000482997	0.000228968	TGFB1/PRKACA/F2/PRKCE/DRD2/CALCR	6
BP	GO:0001570	vasculogenesis	78/17913	7.49497e-05	0.000484066	0.000229475	CTNNB1/TGFB1/TGFBR2/CAV1/RASA1	5
BP	GO:0032881	regulation of polysaccharide metabolic process	41/17913	7.90128e-05	0.000508587	0.000241099	TGFB1/GSK3B/IGF2/MTOR	4
BP	GO:1903053	regulation of extracellular matrix organization	41/17913	7.90128e-05	0.000508587	0.000241099	TGFB1/DPP4/RB1/IL6	4
BP	GO:0043406	positive regulation of MAP kinase activity	250/17913	7.92482e-05	0.000509243	0.00024141	TGFB1/TGFBR1/PTPN1/MAPK10/CHRNA7/EGFR/RAF1/ERBB2	8
BP	GO:0043405	regulation of MAP kinase activity	322/17913	7.94521e-05	0.000509653	0.000241604	TGFB1/TGFBR1/PTPN1/MAPK10/CHRNA7/EGFR/RAF1/ERBB2/CAV1	9
BP	GO:0097756	negative regulation of blood vessel diameter	79/17913	7.96623e-05	0.000509653	0.000241604	ACTA2/ICAM1/EGFR/CAV1/CRP	5
BP	GO:0002791	regulation of peptide secretion	483/17913	7.97125e-05	0.000509653	0.000241604	TGFB1/DPP4/SREBF1/EGFR/IL6/PRKCA/HIF1A/CRP/PRKCE/KLF7/DRD2	11
BP	GO:0045216	cell-cell junction organization	128/17913	8.14798e-05	0.000519213	0.000246136	TGFB1/TGFBR1/PRKACA/IKBKB/PRKCA/CAV1	6
BP	GO:0071333	cellular response to glucose stimulus	128/17913	8.14798e-05	0.000519213	0.000246136	PRKACA/ICAM1/RAF1/HIF1A/PRKCE/KLF7	6
BP	GO:0003206	cardiac chamber morphogenesis	129/17913	8.50724e-05	0.000539404	0.000255708	TGFB1/TGFBR2/TGFBR1/HIF1A/NOS3/MDM2	6
BP	GO:0010595	positive regulation of endothelial cell migration	129/17913	8.50724e-05	0.000539404	0.000255708	TGFB1/PRKCA/HIF1A/NOS3/HSPB1/NFE2L2	6
BP	GO:1904892	regulation of STAT cascade	129/17913	8.50724e-05	0.000539404	0.000255708	F2/AKR1B1/CYP1B1/IL6/CAV1/HSF1	6
BP	GO:0007249	I-kappaB kinase/NF-kappaB signaling	253/17913	8.61148e-05	0.000545108	0.000258412	CTNNB1/ESR1/RELA/IKBKB/NFKBIA/CASP8/HSPB1/PRKCE	8
BP	GO:1900271	regulation of long-term synaptic potentiation	42/17913	8.69573e-05	0.00054953	0.000260508	GSK3B/CHRNA7/DRD2/APP	4
BP	GO:0046883	regulation of hormone secretion	254/17913	8.85106e-05	0.000558339	0.000264684	DPP4/SREBF1/EGFR/PRKCA/HIF1A/PRKCE/KLF7/DRD2	8
BP	GO:0001889	liver development	130/17913	8.879e-05	0.000558339	0.000264684	TGFB1/WNT3A/RELA/CCND1/EGFR/PCNA	6
BP	GO:0071331	cellular response to hexose stimulus	130/17913	8.879e-05	0.000558339	0.000264684	PRKACA/ICAM1/RAF1/HIF1A/PRKCE/KLF7	6
BP	GO:0045780	positive regulation of bone resorption	16/17913	8.96744e-05	0.000559293	0.000265137	CA2/EGFR/PRKCA	3
BP	GO:0046852	positive regulation of bone remodeling	16/17913	8.96744e-05	0.000559293	0.000265137	CA2/EGFR/PRKCA	3
BP	GO:0060572	morphogenesis of an epithelial bud	16/17913	8.96744e-05	0.000559293	0.000265137	CTNNB1/AR/TP63	3
BP	GO:0060965	negative regulation of gene silencing by miRNA	16/17913	8.96744e-05	0.000559293	0.000265137	TGFB1/ESR1/PPARG	3
BP	GO:1902993	positive regulation of amyloid precursor protein catabolic process	16/17913	8.96744e-05	0.000559293	0.000265137	CHRNA7/CASP3/APP	3
BP	GO:0003231	cardiac ventricle development	131/17913	9.26359e-05	0.000575882	0.000273	TGFB1/TGFBR2/TGFBR1/HIF1A/NOS3/MDM2	6
BP	GO:0071326	cellular response to monosaccharide stimulus	131/17913	9.26359e-05	0.000575882	0.000273	PRKACA/ICAM1/RAF1/HIF1A/PRKCE/KLF7	6
BP	GO:0044262	cellular carbohydrate metabolic process	256/17913	9.34684e-05	0.000580112	0.000275006	GSK3B/NCOA2/AKR1B1/IGFBP3/IGF2/HK2/PRKCE/MTOR	8
BP	GO:0032409	regulation of transporter activity	257/17913	9.60323e-05	0.000594093	0.000281634	PRKACA/PPARG/GRIA2/BCL2/CAV1/PRKCE/DRD2/APP	8
BP	GO:0044839	cell cycle G2/M phase transition	257/17913	9.60323e-05	0.000594093	0.000281634	PRKACA/HSP90AA1/CHEK1/PSMD3/CCND1/CCNB1/CHEK2/APP	8
BP	GO:0007292	female gamete generation	132/17913	9.66133e-05	0.00059672	0.000282879	CTNNB1/PGR/BCL2/NOS3/CCNB1/HSF1	6
BP	GO:0000077	DNA damage checkpoint	133/17913	0.000100725	0.000618791	0.000293342	CHEK1/CCND1/CCNB1/CHEK2/PCNA/MDM2	6
BP	GO:0050880	regulation of blood vessel size	133/17913	0.000100725	0.000618791	0.000293342	ACTA2/ICAM1/EGFR/CAV1/NOS3/CRP	6
BP	GO:0061008	hepaticobiliary system development	133/17913	0.000100725	0.000618791	0.000293342	TGFB1/WNT3A/RELA/CCND1/EGFR/PCNA	6
BP	GO:0008625	extrinsic apoptotic signaling pathway via death domain receptors	83/17913	0.000100835	0.000618791	0.000293342	BCL2/ICAM1/CASP8/RAF1/NOS3	5
BP	GO:0016579	protein deubiquitination	260/17913	0.000104077	0.000635011	0.000301031	TGFBR1/ESR1/AR/PSMD3/NFKBIA/HIF1A/MYC/MDM2	8
BP	GO:0030850	prostate gland development	44/17913	0.000104566	0.000635011	0.000301031	CTNNB1/ESR1/AR/TP63	4
BP	GO:0032965	regulation of collagen biosynthetic process	44/17913	0.000104566	0.000635011	0.000301031	TGFB1/PPARG/F2/IL6	4
BP	GO:0030260	entry into host cell	134/17913	0.000104976	0.000635011	0.000301031	CTNNB1/CDH1/DPP4/ICAM1/EGFR/CAV1	6
BP	GO:0035150	regulation of tube size	134/17913	0.000104976	0.000635011	0.000301031	ACTA2/ICAM1/EGFR/CAV1/NOS3/CRP	6
BP	GO:0044409	entry into host	134/17913	0.000104976	0.000635011	0.000301031	CTNNB1/CDH1/DPP4/ICAM1/EGFR/CAV1	6
BP	GO:0051806	entry into cell of other organism involved in symbiotic interaction	134/17913	0.000104976	0.000635011	0.000301031	CTNNB1/CDH1/DPP4/ICAM1/EGFR/CAV1	6
BP	GO:0051828	entry into other organism involved in symbiotic interaction	134/17913	0.000104976	0.000635011	0.000301031	CTNNB1/CDH1/DPP4/ICAM1/EGFR/CAV1	6
BP	GO:0070665	positive regulation of leukocyte proliferation	134/17913	0.000104976	0.000635011	0.000301031	TGFBR2/WNT3A/BCL2/VCAM1/IL6/IGF2	6
BP	GO:0001776	leukocyte homeostasis	84/17913	0.000106746	0.0006447	0.000305624	TGFB1/BCL2/CASP3/IL6/HIF1A	5
BP	GO:0010715	regulation of extracellular matrix disassembly	17/17913	0.000108449	0.000649845	0.000308063	TGFB1/DPP4/IL6	3
BP	GO:0016137	glycoside metabolic process	17/17913	0.000108449	0.000649845	0.000308063	AKR1B1/AKR1C3/AKR1C1	3
BP	GO:0032930	positive regulation of superoxide anion generation	17/17913	0.000108449	0.000649845	0.000308063	TGFB1/EGFR/CRP	3
BP	GO:0071280	cellular response to copper ion	17/17913	0.000108449	0.000649845	0.000308063	NFE2L2/HSF1/APP	3
BP	GO:2000811	negative regulation of anoikis	17/17913	0.000108449	0.000649845	0.000308063	BCL2/CAV1/MCL1	3
BP	GO:2001056	positive regulation of cysteine-type endopeptidase activity	135/17913	0.000109367	0.000654318	0.000310184	WNT3A/PPARG/CASP8/MYC/HSF1/CTSD	6
BP	GO:0046890	regulation of lipid biosynthetic process	195/17913	0.000110831	0.000662036	0.000313843	AKR1C3/FASN/APOB/SREBF1/EIF6/ACACA/MTOR	7
BP	GO:0001942	hair follicle development	85/17913	0.00011292	0.000671363	0.000318264	CTNNB1/RELA/BCL2/EGFR/TP63	5
BP	GO:0014910	regulation of smooth muscle cell migration	85/17913	0.00011292	0.000671363	0.000318264	BCL2/PLAU/NFE2L2/IGFBP3/MDM2	5
BP	GO:0046427	positive regulation of JAK-STAT cascade	85/17913	0.00011292	0.000671363	0.000318264	F2/AKR1B1/CYP1B1/IL6/HSF1	5
BP	GO:0009267	cellular response to starvation	136/17913	0.000113904	0.00067523	0.000320097	BCL2/MAPK8/AKR1C3/SREBF1/NFE2L2/MTOR	6
BP	GO:0022602	ovulation cycle process	45/17913	0.000114278	0.00067523	0.000320097	ESR1/PGR/CASP3/NOS3	4
BP	GO:0042551	neuron maturation	45/17913	0.000114278	0.00067523	0.000320097	BCL2/RB1/APP/MTOR	4
BP	GO:0046850	regulation of bone remodeling	45/17913	0.000114278	0.00067523	0.000320097	CA2/EGFR/IL6/PRKCA	4
BP	GO:0006066	alcohol metabolic process	339/17913	0.000117451	0.000692908	0.000328477	AKR1B1/CYP1B1/AKR1C3/FASN/APOB/SREBF1/AKR1C1/ACACA/APP	9
BP	GO:0015718	monocarboxylic acid transport	137/17913	0.000118588	0.000696654	0.000330253	PPARG/NCOA2/NCOA1/AKR1C1/ACACA/DRD2	6
BP	GO:0035304	regulation of protein dephosphorylation	137/17913	0.000118588	0.000696654	0.000330253	TGFB1/GSK3B/IKBKB/IGFBP3/DRD2/MTOR	6
BP	GO:0034103	regulation of tissue remodeling	86/17913	0.000119364	0.000696654	0.000330253	TGFB1/CA2/EGFR/IL6/PRKCA	5
BP	GO:0044773	mitotic DNA damage checkpoint	86/17913	0.000119364	0.000696654	0.000330253	CCND1/CCNB1/CHEK2/PCNA/MDM2	5
BP	GO:0061097	regulation of protein tyrosine kinase activity	86/17913	0.000119364	0.000696654	0.000330253	WNT3A/PTPN1/CAV1/ERBB3/APP	5
BP	GO:1903321	negative regulation of protein modification by small protein conjugation or removal	86/17913	0.000119364	0.000696654	0.000330253	CTNNB1/RELA/CAV1/PRKCE/MTOR	5
BP	GO:2000177	regulation of neural precursor cell proliferation	86/17913	0.000119364	0.000696654	0.000330253	CTNNB1/TGFB1/WNT3A/HIF1A/DRD2	5
BP	GO:0050870	positive regulation of T cell activation	198/17913	0.00012187	0.000710198	0.000336674	TGFB1/TGFBR2/DPP4/VCAM1/IL6/CAV1/IGF2	7
BP	GO:0010675	regulation of cellular carbohydrate metabolic process	138/17913	0.000123425	0.000718158	0.000340447	GSK3B/NCOA2/IGFBP3/IGF2/PRKCE/MTOR	6
BP	GO:0032330	regulation of chondrocyte differentiation	46/17913	0.000124628	0.000722955	0.000342721	CTNNB1/TGFBR1/RELA/RUNX2	4
BP	GO:0048806	genitalia development	46/17913	0.000124628	0.000722955	0.000342721	CTNNB1/ESR1/AR/TP63	4
BP	GO:0022404	molting cycle process	87/17913	0.000126086	0.000728095	0.000345158	CTNNB1/RELA/BCL2/EGFR/TP63	5
BP	GO:0022405	hair cycle process	87/17913	0.000126086	0.000728095	0.000345158	CTNNB1/RELA/BCL2/EGFR/TP63	5
BP	GO:0098773	skin epidermis development	87/17913	0.000126086	0.000728095	0.000345158	CTNNB1/RELA/BCL2/EGFR/TP63	5
BP	GO:0071322	cellular response to carbohydrate stimulus	139/17913	0.000128416	0.00074043	0.000351006	PRKACA/ICAM1/RAF1/HIF1A/PRKCE/KLF7	6
BP	GO:1902176	negative regulation of oxidative stress-induced intrinsic apoptotic signaling pathway	18/17913	0.000129612	0.000745076	0.000353208	HIF1A/HSPB1/NFE2L2	3
BP	GO:1902644	tertiary alcohol metabolic process	18/17913	0.000129612	0.000745076	0.000353208	AKR1B1/AKR1C3/AKR1C1	3
BP	GO:0010948	negative regulation of cell cycle process	344/17913	0.000131166	0.000752875	0.000356905	CHEK1/BCL2/PSMD3/CCND1/RB1/CCNB1/CHEK2/PCNA/MDM2	9
BP	GO:1904035	regulation of epithelial cell apoptotic process	88/17913	0.000133095	0.000761653	0.000361067	ICAM1/AKR1C3/IL6/NFE2L2/MTOR	5
BP	GO:1904894	positive regulation of STAT cascade	88/17913	0.000133095	0.000761653	0.000361067	F2/AKR1B1/CYP1B1/IL6/HSF1	5
BP	GO:0008542	visual learning	47/17913	0.00013564	0.000773899	0.000366872	HIF1A/DRD2/APP/MTOR	4
BP	GO:0048641	regulation of skeletal muscle tissue development	47/17913	0.00013564	0.000773899	0.000366872	CTNNB1/TGFB1/WNT3A/BCL2	4
BP	GO:1902749	regulation of cell cycle G2/M phase transition	202/17913	0.000137965	0.000785986	0.000372602	PRKACA/HSP90AA1/CHEK1/PSMD3/CCND1/CCNB1/APP	7
BP	GO:0007162	negative regulation of cell adhesion	271/17913	0.000138506	0.000786721	0.00037295	CDH1/TGFB1/CASP3/CYP1B1/ERBB2/IRF1/ERBB3/RASA1	8
BP	GO:0050768	negative regulation of neurogenesis	271/17913	0.000138506	0.000786721	0.00037295	CTNNB1/TGFB1/WNT3A/GSK3B/F2/IL6/MDM2/APP	8
BP	GO:0031570	DNA integrity checkpoint	141/17913	0.00013888	0.000787673	0.000373401	CHEK1/CCND1/CCNB1/CHEK2/PCNA/MDM2	6
BP	GO:0032388	positive regulation of intracellular transport	203/17913	0.000142246	0.00080557	0.000381886	CDH1/TGFB1/PRKACA/GSK3B/ERBB2/NPEPPS/MDM2	7
BP	GO:0001678	cellular glucose homeostasis	142/17913	0.000144359	0.000816323	0.000386983	PRKACA/ICAM1/RAF1/HIF1A/PRKCE/KLF7	6
BP	GO:0070646	protein modification by small protein removal	273/17913	0.000145676	0.000822554	0.000389937	TGFBR1/ESR1/AR/PSMD3/NFKBIA/HIF1A/MYC/MDM2	8
BP	GO:0051972	regulation of telomerase activity	48/17913	0.00014734	0.000830721	0.000393809	CTNNB1/HSP90AA1/PPARG/MYC	4
BP	GO:0044774	mitotic DNA integrity checkpoint	90/17913	0.000148004	0.000833234	0.000395	CCND1/CCNB1/CHEK2/PCNA/MDM2	5
BP	GO:0060047	heart contraction	275/17913	0.000153151	0.000856682	0.000406116	PRKACA/CHRM2/SREBF1/CAV1/NOS3/DRD2/MDM2/MTOR	8
BP	GO:0002363	alpha-beta T cell lineage commitment	19/17913	0.000153292	0.000856682	0.000406116	BCL2/IL6/MTOR	3
BP	GO:0060149	negative regulation of posttranscriptional gene silencing	19/17913	0.000153292	0.000856682	0.000406116	TGFB1/ESR1/PPARG	3
BP	GO:0060967	negative regulation of gene silencing by RNA	19/17913	0.000153292	0.000856682	0.000406116	TGFB1/ESR1/PPARG	3
BP	GO:1903798	regulation of production of miRNAs involved in gene silencing by miRNA	19/17913	0.000153292	0.000856682	0.000406116	TGFB1/ESR1/EGFR	3
BP	GO:0006633	fatty acid biosynthetic process	144/17913	0.000155831	0.000863794	0.000409487	PTGS1/ALOX5/AKR1C3/FASN/EIF6/ACACA	6
BP	GO:0043467	regulation of generation of precursor metabolites and energy	144/17913	0.000155831	0.000863794	0.000409487	GSK3B/EIF6/HIF1A/CCNB1/IGF2/MTOR	6
BP	GO:0045834	positive regulation of lipid metabolic process	144/17913	0.000155831	0.000863794	0.000409487	TGFB1/PPARG/F2/SREBF1/PRKCE/MTOR	6
BP	GO:1903169	regulation of calcium ion transmembrane transport	144/17913	0.000155831	0.000863794	0.000409487	TGFB1/PRKACA/F2/PRKCE/DRD2/CALCR	6
BP	GO:0001523	retinoid metabolic process	91/17913	0.000155922	0.000863794	0.000409487	AKR1B1/CYP1B1/AKR1C3/APOB/AKR1C1	5
BP	GO:0014909	smooth muscle cell migration	91/17913	0.000155922	0.000863794	0.000409487	BCL2/PLAU/NFE2L2/IGFBP3/MDM2	5
BP	GO:0001822	kidney development	276/17913	0.000157005	0.000867276	0.000411138	ACTA2/CTNNB1/TGFB1/TGFBR1/AKR1B1/BCL2/CA2/MYC	8
BP	GO:0090287	regulation of cellular response to growth factor stimulus	276/17913	0.000157005	0.000867276	0.000411138	CTNNB1/TGFB1/TGFBR2/TGFBR1/PTPN1/HIF1A/CAV1/RUNX2	8
BP	GO:0010712	regulation of collagen metabolic process	49/17913	0.000159753	0.000879912	0.000417128	TGFB1/PPARG/F2/IL6	4
BP	GO:0060395	SMAD protein signal transduction	49/17913	0.000159753	0.000879912	0.000417128	TGFB1/TGFBR1/FOS/PARP1	4
BP	GO:0005996	monosaccharide metabolic process	277/17913	0.000160939	0.000885162	0.000419617	GSK3B/NCOA2/AKR1B1/IGFBP3/IGF2/HK2/PRKCE/MTOR	8
BP	GO:0031098	stress-activated protein kinase signaling cascade	278/17913	0.000164953	0.000905938	0.000429466	PTPN1/MAPK10/AKR1B1/IKBKB/MAPK8/EGFR/MYC/APP	8
BP	GO:0061564	axon development	438/17913	0.000167727	0.00091985	0.000436061	WNT3A/HSP90AA1/GSK3B/BCL2/CASP3/PRKCA/ERBB2/KLF7/DRD2/APP	10
BP	GO:0016331	morphogenesis of embryonic epithelium	146/17913	0.000168013	0.000920094	0.000436177	CTNNB1/TGFB1/PRKACA/AR/TP63/HIF1A	6
BP	GO:0032092	positive regulation of protein binding	93/17913	0.000172725	0.00094014	0.00044568	WNT3A/GSK3B/CAV1/HSF1/APP	5
BP	GO:1903076	regulation of protein localization to plasma membrane	93/17913	0.000172725	0.00094014	0.00044568	TGFB1/WNT3A/AR/EGFR/PRKCE	5
BP	GO:0045540	regulation of cholesterol biosynthetic process	50/17913	0.000172905	0.00094014	0.00044568	FASN/APOB/SREBF1/ACACA	4
BP	GO:0106118	regulation of sterol biosynthetic process	50/17913	0.000172905	0.00094014	0.00044568	FASN/APOB/SREBF1/ACACA	4
BP	GO:2000179	positive regulation of neural precursor cell proliferation	50/17913	0.000172905	0.00094014	0.00044568	CTNNB1/WNT3A/HIF1A/DRD2	4
BP	GO:0006164	purine nucleotide biosynthetic process	280/17913	0.000173231	0.000940572	0.000445884	TGFB1/FASN/EIF6/HIF1A/ACACA/NOS3/PARP1/HK2	8
BP	GO:0046777	protein autophosphorylation	210/17913	0.000175336	0.000950648	0.000450661	PRKACA/GSK3B/EGFR/ERBB2/CAV1/CHEK2/MTOR	7
BP	GO:0002052	positive regulation of neuroblast proliferation	20/17913	0.000179613	0.000971082	0.000460348	CTNNB1/HIF1A/DRD2	3
BP	GO:0043369	CD4-positive or CD8-positive, alpha-beta T cell lineage commitment	20/17913	0.000179613	0.000971082	0.000460348	BCL2/IL6/MTOR	3
BP	GO:0030316	osteoclast differentiation	94/17913	0.000181629	0.000977823	0.000463543	CTNNB1/TGFB1/CA2/FOS/MTOR	5
BP	GO:0045778	positive regulation of ossification	94/17913	0.000181629	0.000977823	0.000463543	CTNNB1/TGFB1/IL6/TP63/RUNX2	5
BP	GO:0048709	oligodendrocyte differentiation	94/17913	0.000181629	0.000977823	0.000463543	CTNNB1/TGFB1/PPARG/ERBB2/MTOR	5
BP	GO:0019932	second-messenger-mediated signaling	360/17913	0.000184395	0.000991318	0.000469941	PRKACA/GSK3B/VCAM1/AHR/EGFR/PRKCA/ERBB3/CALCR/MTOR	9
BP	GO:0003015	heart process	284/17913	0.000190814	0.00102185	0.000484416	PRKACA/CHRM2/SREBF1/CAV1/NOS3/DRD2/MDM2/MTOR	8
BP	GO:0019217	regulation of fatty acid metabolic process	95/17913	0.000190878	0.00102185	0.000484416	PPARG/SREBF1/EIF6/CAV1/MTOR	5
BP	GO:0050810	regulation of steroid biosynthetic process	95/17913	0.000190878	0.00102185	0.000484416	AKR1C3/FASN/APOB/SREBF1/ACACA	5
BP	GO:0050890	cognition	286/17913	0.000200142	0.00106877	0.000506659	CHRNA7/CASP3/EGFR/FOS/HIF1A/DRD2/APP/MTOR	8
BP	GO:0018958	phenol-containing compound metabolic process	96/17913	0.000200482	0.00106877	0.000506659	AKR1B1/BCL2/DUOX2/DRD2/TYR	5
BP	GO:1901570	fatty acid derivative biosynthetic process	96/17913	0.000200482	0.00106877	0.000506659	PTGS1/ALOX5/AKR1C3/FASN/ACACA	5
BP	GO:0007632	visual behavior	52/17913	0.000201527	0.00107284	0.000508588	HIF1A/DRD2/APP/MTOR	4
BP	GO:0042445	hormone metabolic process	215/17913	0.000202585	0.00107697	0.000510546	ESR1/AKR1B1/CYP1B1/AKR1C3/AKR1C1/HIF1A/DUOX2	7
BP	GO:0051271	negative regulation of cellular component movement	365/17913	0.000204326	0.00108472	0.000514217	CDH1/TGFB1/WNT3A/PPARG/BCL2/CYP1B1/NFE2L2/IGFBP3/DRD2	9
BP	GO:0090150	establishment of protein localization to membrane	287/17913	0.000204944	0.00108649	0.000515057	HSP90AA1/MAPK10/BCL2/MAPK8/EGFR/TP63/CASP8/ERBB2	8
BP	GO:0048588	developmental cell growth	216/17913	0.000208425	0.00109726	0.000520164	CTNNB1/TGFBR2/WNT3A/HSP90AA1/GSK3B/APP/MTOR	7
BP	GO:0015721	bile acid and bile salt transport	21/17913	0.000208701	0.00109726	0.000520164	NCOA2/NCOA1/AKR1C1	3
BP	GO:0032928	regulation of superoxide anion generation	21/17913	0.000208701	0.00109726	0.000520164	TGFB1/EGFR/CRP	3
BP	GO:0046827	positive regulation of protein export from nucleus	21/17913	0.000208701	0.00109726	0.000520164	PRKACA/GSK3B/MDM2	3
BP	GO:0070920	regulation of production of small RNA involved in gene silencing by RNA	21/17913	0.000208701	0.00109726	0.000520164	TGFB1/ESR1/EGFR	3
BP	GO:1903055	positive regulation of extracellular matrix organization	21/17913	0.000208701	0.00109726	0.000520164	TGFB1/RB1/IL6	3
BP	GO:1903707	negative regulation of hemopoiesis	152/17913	0.000209137	0.00109804	0.000520533	CTNNB1/NFKBIA/ERBB2/MYC/NFE2L2/IRF1	6
BP	GO:0034766	negative regulation of ion transmembrane transport	97/17913	0.000210451	0.00110342	0.000523085	TGFB1/CAV1/PRKCE/DRD2/MTOR	5
BP	GO:0002683	negative regulation of immune system process	451/17913	0.000212331	0.00111175	0.000527033	CTNNB1/TGFB1/PPARG/CASP3/NFKBIA/ERBB2/MYC/NFE2L2/IRF1/DRD2	10
BP	GO:0032964	collagen biosynthetic process	53/17913	0.00021705	0.0011349	0.000538007	TGFB1/PPARG/F2/IL6	4
BP	GO:0034765	regulation of ion transmembrane transport	453/17913	0.000220007	0.00114879	0.000544591	TGFB1/PRKACA/F2/GRIA2/CAV1/PRKCE/DRD2/APP/CALCR/MTOR	10
BP	GO:0002027	regulation of heart rate	98/17913	0.000220793	0.00114975	0.000545047	PRKACA/SREBF1/CAV1/DRD2/MDM2	5
BP	GO:0030301	cholesterol transport	98/17913	0.000220793	0.00114975	0.000545047	PPARG/APOB/AKR1C1/NFKBIA/CAV1	5
BP	GO:0035051	cardiocyte differentiation	154/17913	0.00022448	0.00116736	0.000553393	TGFB1/WNT3A/VCAM1/EGFR/CCNB1/MTOR	6
BP	GO:0072001	renal system development	291/17913	0.000225112	0.00116746	0.000553443	ACTA2/CTNNB1/TGFB1/TGFBR1/AKR1B1/BCL2/CA2/MYC	8
BP	GO:0072522	purine-containing compound biosynthetic process	291/17913	0.000225112	0.00116746	0.000553443	TGFB1/FASN/EIF6/HIF1A/ACACA/NOS3/PARP1/HK2	8
BP	GO:0046632	alpha-beta T cell differentiation	99/17913	0.000231517	0.00119743	0.000567649	TGFBR2/BCL2/IL6/IRF1/MTOR	5
BP	GO:0098869	cellular oxidant detoxification	99/17913	0.000231517	0.00119743	0.000567649	PTGS1/DUOX2/NOS3/NFE2L2/NQO1	5
BP	GO:0016125	sterol metabolic process	155/17913	0.000232477	0.00120076	0.000569229	CYP1B1/FASN/APOB/SREBF1/ACACA/APP	6
BP	GO:0071385	cellular response to glucocorticoid stimulus	54/17913	0.000233415	0.00120398	0.000570754	TGFB1/ICAM1/EGFR/NR3C1	4
BP	GO:0070588	calcium ion transmembrane transport	293/17913	0.000235791	0.00121459	0.000575786	TGFB1/WNT3A/PRKACA/F2/CHRNA7/PRKCE/DRD2/CALCR	8
BP	GO:0048738	cardiac muscle tissue development	221/17913	0.000239699	0.00122662	0.000581487	TGFB1/TGFBR2/TGFBR1/WNT3A/CCNB1/ERBB3/MTOR	7
BP	GO:0001759	organ induction	22/17913	0.000240676	0.00122662	0.000581487	CTNNB1/WNT3A/AR	3
BP	GO:0006309	apoptotic DNA fragmentation	22/17913	0.000240676	0.00122662	0.000581487	CASP3/IL6/HSF1	3
BP	GO:0019430	removal of superoxide radicals	22/17913	0.000240676	0.00122662	0.000581487	NOS3/NFE2L2/NQO1	3
BP	GO:0034695	response to prostaglandin E	22/17913	0.000240676	0.00122662	0.000581487	PPARG/ACACA/PRKCE	3
BP	GO:0060390	regulation of SMAD protein signal transduction	22/17913	0.000240676	0.00122662	0.000581487	TGFB1/TGFBR1/PARP1	3
BP	GO:1900273	positive regulation of long-term synaptic potentiation	22/17913	0.000240676	0.00122662	0.000581487	CHRNA7/DRD2/APP	3
BP	GO:0006338	chromatin remodeling	156/17913	0.000240697	0.00122662	0.000581487	CTNNB1/ESR1/CHEK1/RB1/TP63/MYC	6
BP	GO:0046822	regulation of nucleocytoplasmic transport	100/17913	0.000242634	0.00123485	0.000585386	CDH1/TGFB1/PRKACA/GSK3B/MDM2	5
BP	GO:0045444	fat cell differentiation	222/17913	0.000246386	0.00125227	0.000593648	TGFB1/WNT3A/PPARG/SREBF1/CCND1/IL6/MTOR	7
BP	GO:0001885	endothelial cell development	55/17913	0.00025065	0.00127225	0.000603118	CTNNB1/IKBKB/ICAM1/FASN	4
BP	GO:0034504	protein localization to nucleus	223/17913	0.000253223	0.0012819	0.000607692	CDH1/TGFB1/GSK3B/F2/NFKBIA/PARP1/MDM2	7
BP	GO:1903320	regulation of protein modification by small protein conjugation or removal	223/17913	0.000253223	0.0012819	0.000607692	CTNNB1/TGFBR1/HSP90AA1/RELA/CAV1/PRKCE/MTOR	7
BP	GO:0070498	interleukin-1-mediated signaling pathway	101/17913	0.000254152	0.0012849	0.000609114	RELA/IKBKB/PSMD3/IL6/NFKBIA	5
BP	GO:0009408	response to heat	158/17913	0.000257822	0.00130173	0.000617093	PRKACA/HSP90AA1/GSK3B/NOS3/HSF1/MTOR	6
BP	GO:0040013	negative regulation of locomotion	377/17913	0.000259587	0.00130891	0.000620497	CDH1/TGFB1/WNT3A/PPARG/BCL2/CYP1B1/NFE2L2/IGFBP3/DRD2	9
BP	GO:0043122	regulation of I-kappaB kinase/NF-kappaB signaling	224/17913	0.000260211	0.00131033	0.000621168	CTNNB1/ESR1/RELA/IKBKB/CASP8/HSPB1/PRKCE	7
BP	GO:0006690	icosanoid metabolic process	102/17913	0.000266081	0.00133812	0.000634343	PTGS1/CYP1B1/ALOX5/AKR1C3/ABCC1	5
BP	GO:0006977	DNA damage response, signal transduction by p53 class mediator resulting in cell cycle arrest	56/17913	0.000268781	0.00134815	0.000639097	CCNB1/CHEK2/PCNA/MDM2	4
BP	GO:1903202	negative regulation of oxidative stress-induced cell death	56/17913	0.000268781	0.00134815	0.000639097	CTNNB1/HIF1A/HSPB1/NFE2L2	4
BP	GO:0071157	negative regulation of cell cycle arrest	23/17913	0.000275658	0.00137901	0.00065373	CCND1/CHEK2/MDM2	3
BP	GO:1902003	regulation of amyloid-beta formation	23/17913	0.000275658	0.00137901	0.00065373	CHRNA7/CASP3/APP	3
BP	GO:0014812	muscle cell migration	103/17913	0.00027843	0.00139106	0.00065944	BCL2/PLAU/NFE2L2/IGFBP3/MDM2	5
BP	GO:0042593	glucose homeostasis	227/17913	0.000282115	0.00140762	0.000667293	PRKACA/PPARG/ICAM1/RAF1/HIF1A/PRKCE/KLF7	7
BP	GO:0006986	response to unfolded protein	161/17913	0.000285294	0.00141947	0.000672909	PTPN1/HSP90AA1/CCND1/HSPB1/NFE2L2/HSF1	6
BP	GO:0010950	positive regulation of endopeptidase activity	161/17913	0.000285294	0.00141947	0.000672909	WNT3A/PPARG/CASP8/MYC/HSF1/CTSD	6
BP	GO:0030888	regulation of B cell proliferation	57/17913	0.000287836	0.00141947	0.000672909	WNT3A/BCL2/CASP3/AHR	4
BP	GO:0043525	positive regulation of neuron apoptotic process	57/17913	0.000287836	0.00141947	0.000672909	CTNNB1/CASP3/NQO1/MCL1	4
BP	GO:0060688	regulation of morphogenesis of a branching structure	57/17913	0.000287836	0.00141947	0.000672909	CTNNB1/TGFB1/ESR1/AR	4
BP	GO:0072431	signal transduction involved in mitotic G1 DNA damage checkpoint	57/17913	0.000287836	0.00141947	0.000672909	CCNB1/CHEK2/PCNA/MDM2	4
BP	GO:1900408	negative regulation of cellular response to oxidative stress	57/17913	0.000287836	0.00141947	0.000672909	CTNNB1/HIF1A/HSPB1/NFE2L2	4
BP	GO:1902041	regulation of extrinsic apoptotic signaling pathway via death domain receptors	57/17913	0.000287836	0.00141947	0.000672909	ICAM1/CASP8/RAF1/NOS3	4
BP	GO:1902400	intracellular signal transduction involved in G1 DNA damage checkpoint	57/17913	0.000287836	0.00141947	0.000672909	CCNB1/CHEK2/PCNA/MDM2	4
BP	GO:0033500	carbohydrate homeostasis	228/17913	0.000289737	0.001427	0.000676479	PRKACA/PPARG/ICAM1/RAF1/HIF1A/PRKCE/KLF7	7
BP	GO:0051302	regulation of cell division	162/17913	0.000294944	0.00145078	0.00068775	TGFB1/TP63/MYC/IGF2/PRKCE/DRD2	6
BP	GO:0051341	regulation of oxidoreductase activity	105/17913	0.000304431	0.00149551	0.000708957	HSP90AA1/EGFR/HIF1A/CAV1/NOS3	5
BP	GO:0050680	negative regulation of epithelial cell proliferation	163/17913	0.00030485	0.00149565	0.00070902	TGFB1/TGFBR1/PPARG/AR/RB1/CAV1	6
BP	GO:0030521	androgen receptor signaling pathway	58/17913	0.000307841	0.00150838	0.000715059	CTNNB1/AR/NCOA1/RB1	4
BP	GO:0010594	regulation of endothelial cell migration	231/17913	0.000313603	0.00151985	0.000720492	TGFB1/PPARG/PRKCA/HIF1A/NOS3/HSPB1/NFE2L2	7
BP	GO:0009299	mRNA transcription	24/17913	0.000313764	0.00151985	0.000720492	SREBF1/HIF1A/HSF1	3
BP	GO:0010971	positive regulation of G2/M transition of mitotic cell cycle	24/17913	0.000313764	0.00151985	0.000720492	CCND1/CCNB1/APP	3
BP	GO:0031069	hair follicle morphogenesis	24/17913	0.000313764	0.00151985	0.000720492	CTNNB1/BCL2/TP63	3
BP	GO:0036003	positive regulation of transcription from RNA polymerase II promoter in response to stress	24/17913	0.000313764	0.00151985	0.000720492	HIF1A/NFE2L2/HSF1	3
BP	GO:0048143	astrocyte activation	24/17913	0.000313764	0.00151985	0.000720492	EGFR/IL6/APP	3
BP	GO:0048643	positive regulation of skeletal muscle tissue development	24/17913	0.000313764	0.00151985	0.000720492	CTNNB1/WNT3A/BCL2	3
BP	GO:0071450	cellular response to oxygen radical	24/17913	0.000313764	0.00151985	0.000720492	NOS3/NFE2L2/NQO1	3
BP	GO:0071451	cellular response to superoxide	24/17913	0.000313764	0.00151985	0.000720492	NOS3/NFE2L2/NQO1	3
BP	GO:0021761	limbic system development	106/17913	0.000318101	0.0015389	0.000729526	WNT3A/GSK3B/NCOA1/CASP3/DRD2	5
BP	GO:0072413	signal transduction involved in mitotic cell cycle checkpoint	59/17913	0.000328824	0.00158275	0.000750314	CCNB1/CHEK2/PCNA/MDM2	4
BP	GO:1902402	signal transduction involved in mitotic DNA damage checkpoint	59/17913	0.000328824	0.00158275	0.000750314	CCNB1/CHEK2/PCNA/MDM2	4
BP	GO:1902403	signal transduction involved in mitotic DNA integrity checkpoint	59/17913	0.000328824	0.00158275	0.000750314	CCNB1/CHEK2/PCNA/MDM2	4
BP	GO:1902883	negative regulation of response to oxidative stress	59/17913	0.000328824	0.00158275	0.000750314	CTNNB1/HIF1A/HSPB1/NFE2L2	4
BP	GO:0071560	cellular response to transforming growth factor beta stimulus	233/17913	0.000330373	0.0015882	0.000752899	TGFB1/TGFBR2/TGFBR1/FOS/CAV1/PARP1/NR3C1	7
BP	GO:0015918	sterol transport	107/17913	0.000332232	0.00159313	0.000755233	PPARG/APOB/AKR1C1/NFKBIA/CAV1	5
BP	GO:1990748	cellular detoxification	107/17913	0.000332232	0.00159313	0.000755233	PTGS1/DUOX2/NOS3/NFE2L2/NQO1	5
BP	GO:0001658	branching involved in ureteric bud morphogenesis	60/17913	0.000350812	0.00167591	0.000794475	CTNNB1/TGFB1/BCL2/MYC	4
BP	GO:0002260	lymphocyte homeostasis	60/17913	0.000350812	0.00167591	0.000794475	TGFB1/BCL2/CASP3/HIF1A	4
BP	GO:1905953	negative regulation of lipid localization	60/17913	0.000350812	0.00167591	0.000794475	PPARG/IL6/NFKBIA/CRP	4
BP	GO:0007409	axonogenesis	393/17913	0.000352086	0.00167989	0.000796363	WNT3A/HSP90AA1/GSK3B/BCL2/PRKCA/ERBB2/KLF7/DRD2/APP	9
BP	GO:0060740	prostate gland epithelium morphogenesis	25/17913	0.000355109	0.0016922	0.000802198	ESR1/AR/TP63	3
BP	GO:0042303	molting cycle	109/17913	0.000361915	0.0017182	0.000814523	CTNNB1/RELA/BCL2/EGFR/TP63	5
BP	GO:0042633	hair cycle	109/17913	0.000361915	0.0017182	0.000814523	CTNNB1/RELA/BCL2/EGFR/TP63	5
BP	GO:0043618	regulation of transcription from RNA polymerase II promoter in response to stress	109/17913	0.000361915	0.0017182	0.000814523	CHEK1/PSMD3/HIF1A/NFE2L2/HSF1	5
BP	GO:0048863	stem cell differentiation	237/17913	0.000366074	0.00173363	0.000821838	WNT3A/ESR1/PSMD3/TP63/HIF1A/NFE2L2/RUNX2	7
BP	GO:0072659	protein localization to plasma membrane	237/17913	0.000366074	0.00173363	0.000821838	CDH1/TGFB1/WNT3A/AR/IKBKB/EGFR/PRKCE	7
BP	GO:0006470	protein dephosphorylation	313/17913	0.000367333	0.00173528	0.000822623	TGFB1/PTPN1/GSK3B/IKBKB/BCL2/IGFBP3/DRD2/MTOR	8
BP	GO:1902903	regulation of supramolecular fiber organization	313/17913	0.000367333	0.00173528	0.000822623	TGFBR1/CHRNA7/ICAM1/RB1/RASA1/PRKCE/APP/MTOR	8
BP	GO:0008217	regulation of blood pressure	169/17913	0.000369898	0.00174094	0.000825302	ACTA2/PTGS1/PPARG/AR/NOS3/DRD2	6
BP	GO:0030324	lung development	169/17913	0.000369898	0.00174094	0.000825302	CTNNB1/TGFBR2/PGR/SREBF1/EGFR/NOS3	6
BP	GO:0038095	Fc-epsilon receptor signaling pathway	169/17913	0.000369898	0.00174094	0.000825302	MAPK10/RELA/IKBKB/MAPK8/PSMD3/FOS	6
BP	GO:0033627	cell adhesion mediated by integrin	61/17913	0.000373833	0.00175513	0.000832031	DPP4/ICAM1/CYP1B1/PLAU	4
BP	GO:0035773	insulin secretion involved in cellular response to glucose stimulus	61/17913	0.000373833	0.00175513	0.000832031	RAF1/HIF1A/PRKCE/KLF7	4
BP	GO:0000086	G2/M transition of mitotic cell cycle	238/17913	0.000375466	0.00176063	0.000834638	PRKACA/HSP90AA1/PSMD3/CCND1/CCNB1/CHEK2/APP	7
BP	GO:0006805	xenobiotic metabolic process	110/17913	0.000377488	0.00176578	0.000837078	PTGS1/CYP1B1/AHR/AKR1C1/NQO1	5
BP	GO:0042035	regulation of cytokine biosynthetic process	110/17913	0.000377488	0.00176578	0.000837078	RELA/IL6/HSPB1/IRF1/APP	5
BP	GO:0001936	regulation of endothelial cell proliferation	170/17913	0.00038172	0.00178121	0.000844392	TGFBR1/PPARG/PRKCA/HIF1A/CAV1/MTOR	6
BP	GO:0003205	cardiac chamber development	170/17913	0.00038172	0.00178121	0.000844392	TGFB1/TGFBR2/TGFBR1/HIF1A/NOS3/MDM2	6
BP	GO:0032103	positive regulation of response to external stimulus	315/17913	0.000383251	0.00178617	0.000846744	TGFB1/F2/EGFR/IL6/NFKBIA/PRKCA/HSPB1/APP	8
BP	GO:0019318	hexose metabolic process	239/17913	0.00038505	0.00179018	0.000848644	GSK3B/NCOA2/AKR1B1/IGFBP3/IGF2/HK2/MTOR	7
BP	GO:0071559	response to transforming growth factor beta	239/17913	0.00038505	0.00179018	0.000848644	TGFB1/TGFBR2/TGFBR1/FOS/CAV1/PARP1/NR3C1	7
BP	GO:0051149	positive regulation of muscle cell differentiation	111/17913	0.000393563	0.00182753	0.000866352	CTNNB1/TGFB1/WNT3A/BCL2/MTOR	5
BP	GO:0002053	positive regulation of mesenchymal cell proliferation	26/17913	0.000399805	0.00184753	0.000875832	CTNNB1/TGFBR2/MYC	3
BP	GO:0002360	T cell lineage commitment	26/17913	0.000399805	0.00184753	0.000875832	BCL2/IL6/MTOR	3
BP	GO:0060969	negative regulation of gene silencing	26/17913	0.000399805	0.00184753	0.000875832	TGFB1/ESR1/PPARG	3
BP	GO:0070168	negative regulation of biomineral tissue development	26/17913	0.000399805	0.00184753	0.000875832	TGFB1/HIF1A/NOS3	3
BP	GO:0048872	homeostasis of number of cells	241/17913	0.000404805	0.00186611	0.000884643	TGFB1/BCL2/CASP3/RB1/IL6/HIF1A/NOS3	7
BP	GO:1901617	organic hydroxy compound biosynthetic process	241/17913	0.000404805	0.00186611	0.000884643	AKR1B1/AKR1C3/FASN/APOB/SREBF1/ACACA/TYR	7
BP	GO:0072330	monocarboxylic acid biosynthetic process	318/17913	0.00040818	0.0018794	0.000890942	PTGS1/ALOX5/AKR1C3/FASN/EIF6/HIF1A/ACACA/HK2	8
BP	GO:0006282	regulation of DNA repair	112/17913	0.000410149	0.0018794	0.000890942	CHEK1/EGFR/PARP1/HSF1/PCNA	5
BP	GO:0021987	cerebral cortex development	112/17913	0.000410149	0.0018794	0.000890942	CTNNB1/GSK3B/NCOA1/EGFR/HIF1A	5
BP	GO:0051209	release of sequestered calcium ion into cytosol	112/17913	0.000410149	0.0018794	0.000890942	TGFB1/PRKACA/F2/PRKCE/DRD2	5
BP	GO:0051283	negative regulation of sequestering of calcium ion	112/17913	0.000410149	0.0018794	0.000890942	TGFB1/PRKACA/F2/PRKCE/DRD2	5
BP	GO:0022898	regulation of transmembrane transporter activity	242/17913	0.000414983	0.00189927	0.000900361	PRKACA/GRIA2/BCL2/CAV1/PRKCE/DRD2/APP	7
BP	GO:0030323	respiratory tube development	173/17913	0.000418971	0.00191523	0.000907925	CTNNB1/TGFBR2/PGR/SREBF1/EGFR/NOS3	6
BP	GO:0090181	regulation of cholesterol metabolic process	63/17913	0.000423085	0.00193171	0.000915742	FASN/APOB/SREBF1/ACACA	4
BP	GO:0002223	stimulatory C-type lectin receptor signaling pathway	113/17913	0.000427258	0.00193687	0.000918186	PRKACA/RELA/IKBKB/PSMD3/RAF1	5
BP	GO:0010906	regulation of glucose metabolic process	113/17913	0.000427258	0.00193687	0.000918186	GSK3B/NCOA2/IGFBP3/IGF2/MTOR	5
BP	GO:0043666	regulation of phosphoprotein phosphatase activity	113/17913	0.000427258	0.00193687	0.000918186	GSK3B/IKBKB/IGFBP3/DRD2/MTOR	5
BP	GO:0071482	cellular response to light stimulus	113/17913	0.000427258	0.00193687	0.000918186	CHEK1/MYC/PARP1/PCNA/MDM2	5
BP	GO:0098754	detoxification	113/17913	0.000427258	0.00193687	0.000918186	PTGS1/DUOX2/NOS3/NFE2L2/NQO1	5
BP	GO:1904375	regulation of protein localization to cell periphery	113/17913	0.000427258	0.00193687	0.000918186	TGFB1/WNT3A/AR/EGFR/PRKCE	5
BP	GO:0045926	negative regulation of growth	244/17913	0.000435953	0.00197394	0.000935759	TGFB1/TGFBR2/WNT3A/PPARG/ESR2/BCL2/HIF1A	7
BP	GO:0051282	regulation of sequestering of calcium ion	114/17913	0.0004449	0.0020069	0.000951383	TGFB1/PRKACA/F2/PRKCE/DRD2	5
BP	GO:1901222	regulation of NIK/NF-kappaB signaling	114/17913	0.0004449	0.0020069	0.000951383	RELA/NR3C2/EGFR/NFKBIA/APP	5
BP	GO:0035966	response to topologically incorrect protein	175/17913	0.000445342	0.0020069	0.000951383	PTPN1/HSP90AA1/CCND1/HSPB1/NFE2L2/HSF1	6
BP	GO:0000303	response to superoxide	27/17913	0.000447963	0.0020069	0.000951383	NOS3/NFE2L2/NQO1	3
BP	GO:0001782	B cell homeostasis	27/17913	0.000447963	0.0020069	0.000951383	BCL2/CASP3/HIF1A	3
BP	GO:0045907	positive regulation of vasoconstriction	27/17913	0.000447963	0.0020069	0.000951383	ICAM1/EGFR/CAV1	3
BP	GO:0060512	prostate gland morphogenesis	27/17913	0.000447963	0.0020069	0.000951383	ESR1/AR/TP63	3
BP	GO:1901661	quinone metabolic process	27/17913	0.000447963	0.0020069	0.000951383	AKR1B1/AKR1C3/AKR1C1	3
BP	GO:1902751	positive regulation of cell cycle G2/M phase transition	27/17913	0.000447963	0.0020069	0.000951383	CCND1/CCNB1/APP	3
BP	GO:0045670	regulation of osteoclast differentiation	64/17913	0.000449371	0.00200849	0.000952136	CTNNB1/CA2/FOS/MTOR	4
BP	GO:2000378	negative regulation of reactive oxygen species metabolic process	64/17913	0.000449371	0.00200849	0.000952136	BCL2/HIF1A/CAV1/HK2	4
BP	GO:0016055	Wnt signaling pathway	498/17913	0.000465572	0.00207847	0.00098531	CTNNB1/WNT3A/ESR1/GSK3B/PSMD3/CCND1/EGFR/CAV1/DRD2/APP	10
BP	GO:0045428	regulation of nitric oxide biosynthetic process	65/17913	0.000476801	0.00212363	0.00100672	HSP90AA1/ICAM1/CAV1/MTOR	4
BP	GO:0097194	execution phase of apoptosis	65/17913	0.000476801	0.00212363	0.00100672	CASP3/IL6/CASP8/HSF1	4
BP	GO:0048667	cell morphogenesis involved in neuron differentiation	500/17913	0.000480359	0.00213357	0.00101143	WNT3A/HSP90AA1/GSK3B/CHRNA7/BCL2/PRKCA/ERBB2/KLF7/DRD2/APP	10
BP	GO:0198738	cell-cell signaling by wnt	500/17913	0.000480359	0.00213357	0.00101143	CTNNB1/WNT3A/ESR1/GSK3B/PSMD3/CCND1/EGFR/CAV1/DRD2/APP	10
BP	GO:0022412	cellular process involved in reproduction in multicellular organism	326/17913	0.000481178	0.00213357	0.00101143	CTNNB1/TGFB1/TGFBR1/PRKACA/BCL2/CCNB1/HSF1/MTOR	8
BP	GO:0002220	innate immune response activating cell surface receptor signaling pathway	116/17913	0.000481827	0.00213357	0.00101143	PRKACA/RELA/IKBKB/PSMD3/RAF1	5
BP	GO:0072089	stem cell proliferation	116/17913	0.000481827	0.00213357	0.00101143	CTNNB1/TGFB1/WNT3A/HIF1A/DRD2	5
BP	GO:0008016	regulation of heart contraction	249/17913	0.000492102	0.00217654	0.0010318	PRKACA/CHRM2/SREBF1/CAV1/NOS3/DRD2/MDM2	7
BP	GO:0000305	response to oxygen radical	28/17913	0.000499692	0.00218609	0.00103633	NOS3/NFE2L2/NQO1	3
BP	GO:0000737	DNA catabolic process, endonucleolytic	28/17913	0.000499692	0.00218609	0.00103633	CASP3/IL6/HSF1	3
BP	GO:0003180	aortic valve morphogenesis	28/17913	0.000499692	0.00218609	0.00103633	TGFB1/RB1/NOS3	3
BP	GO:0005979	regulation of glycogen biosynthetic process	28/17913	0.000499692	0.00218609	0.00103633	GSK3B/IGF2/MTOR	3
BP	GO:0010962	regulation of glucan biosynthetic process	28/17913	0.000499692	0.00218609	0.00103633	GSK3B/IGF2/MTOR	3
BP	GO:0031063	regulation of histone deacetylation	28/17913	0.000499692	0.00218609	0.00103633	TGFB1/MAPK8/SREBF1	3
BP	GO:0045737	positive regulation of cyclin-dependent protein serine/threonine kinase activity	28/17913	0.000499692	0.00218609	0.00103633	CCND1/EGFR/CCNB1	3
BP	GO:0048730	epidermis morphogenesis	28/17913	0.000499692	0.00218609	0.00103633	CTNNB1/BCL2/TP63	3
BP	GO:0034605	cellular response to heat	117/17913	0.000501134	0.00218609	0.00103633	PRKACA/HSP90AA1/GSK3B/HSF1/MTOR	5
BP	GO:0034754	cellular hormone metabolic process	117/17913	0.000501134	0.00218609	0.00103633	ESR1/AKR1B1/CYP1B1/AKR1C3/AKR1C1	5
BP	GO:0051208	sequestering of calcium ion	117/17913	0.000501134	0.00218609	0.00103633	TGFB1/PRKACA/F2/PRKCE/DRD2	5
BP	GO:1900180	regulation of protein localization to nucleus	117/17913	0.000501134	0.00218609	0.00103633	CDH1/TGFB1/GSK3B/F2/PARP1	5
BP	GO:0038061	NIK/NF-kappaB signaling	179/17913	0.000501963	0.00218721	0.00103686	RELA/NR3C2/PSMD3/EGFR/NFKBIA/APP	6
BP	GO:0000271	polysaccharide biosynthetic process	66/17913	0.000505405	0.00219469	0.00104041	TGFB1/GSK3B/IGF2/MTOR	4
BP	GO:0060675	ureteric bud morphogenesis	66/17913	0.000505405	0.00219469	0.00104041	CTNNB1/TGFB1/BCL2/MYC	4
BP	GO:1905207	regulation of cardiocyte differentiation	66/17913	0.000505405	0.00219469	0.00104041	TGFB1/WNT3A/EGFR/MTOR	4
BP	GO:1905330	regulation of morphogenesis of an epithelium	181/17913	0.000532299	0.00230885	0.00109452	CTNNB1/TGFB1/ESR1/AR/PSMD3/MTOR	6
BP	GO:0045669	positive regulation of osteoblast differentiation	67/17913	0.000535209	0.0023162	0.00109801	CTNNB1/IL6/TP63/RUNX2	4
BP	GO:0072171	mesonephric tubule morphogenesis	67/17913	0.000535209	0.0023162	0.00109801	CTNNB1/TGFB1/BCL2/MYC	4
BP	GO:0030336	negative regulation of cell migration	332/17913	0.000542611	0.00234558	0.00111194	CDH1/TGFB1/PPARG/BCL2/CYP1B1/NFE2L2/IGFBP3/DRD2	8
BP	GO:0003401	axis elongation	29/17913	0.000555098	0.00238874	0.0011324	TGFB1/WNT3A/ESR1	3
BP	GO:0034205	amyloid-beta formation	29/17913	0.000555098	0.00238874	0.0011324	CHRNA7/CASP3/APP	3
BP	GO:0070723	response to cholesterol	29/17913	0.000555098	0.00238874	0.0011324	TGFB1/TGFBR2/TGFBR1	3
BP	GO:2000727	positive regulation of cardiac muscle cell differentiation	29/17913	0.000555098	0.00238874	0.0011324	TGFB1/WNT3A/MTOR	3
BP	GO:0003014	renal system process	120/17913	0.000562558	0.00241539	0.00114503	PRKACA/AKR1B1/BCL2/AKR1C3/DRD2	5
BP	GO:0042089	cytokine biosynthetic process	120/17913	0.000562558	0.00241539	0.00114503	RELA/IL6/HSPB1/IRF1/APP	5
BP	GO:0002088	lens development in camera-type eye	68/17913	0.000566242	0.00242303	0.00114865	CTNNB1/TGFB1/TGFBR2/TGFBR1	4
BP	GO:0032436	positive regulation of proteasomal ubiquitin-dependent protein catabolic process	68/17913	0.000566242	0.00242303	0.00114865	GSK3B/CAV1/NFE2L2/MDM2	4
BP	GO:0072091	regulation of stem cell proliferation	68/17913	0.000566242	0.00242303	0.00114865	CTNNB1/TGFB1/HIF1A/DRD2	4
BP	GO:0016570	histone modification	420/17913	0.000569236	0.00243312	0.00115343	CTNNB1/TGFB1/CHEK1/NCOA1/MAPK8/SREBF1/PRKCA/CCNB1/IGF2	9
BP	GO:0007179	transforming growth factor beta receptor signaling pathway	184/17913	0.000580459	0.00247831	0.00117486	TGFB1/TGFBR2/TGFBR1/FOS/CAV1/PARP1	6
BP	GO:0042107	cytokine metabolic process	121/17913	0.000584238	0.00248888	0.00117987	RELA/IL6/HSPB1/IRF1/APP	5
BP	GO:0043500	muscle adaptation	121/17913	0.000584238	0.00248888	0.00117987	ACTA1/PRKCA/NOS3/PARP1/MTOR	5
BP	GO:0001935	endothelial cell proliferation	185/17913	0.000597242	0.00253297	0.00120077	TGFBR1/PPARG/PRKCA/HIF1A/CAV1/MTOR	6
BP	GO:0010389	regulation of G2/M transition of mitotic cell cycle	185/17913	0.000597242	0.00253297	0.00120077	PRKACA/HSP90AA1/PSMD3/CCND1/CCNB1/APP	6
BP	GO:0051147	regulation of muscle cell differentiation	185/17913	0.000597242	0.00253297	0.00120077	CTNNB1/TGFB1/WNT3A/BCL2/IGF2/MTOR	6
BP	GO:1902905	positive regulation of supramolecular fiber organization	185/17913	0.000597242	0.00253297	0.00120077	TGFBR1/ICAM1/RB1/PRKCE/APP/MTOR	6
BP	GO:0051155	positive regulation of striated muscle cell differentiation	69/17913	0.000598533	0.00253563	0.00120203	TGFB1/WNT3A/BCL2/MTOR	4
BP	GO:0034763	negative regulation of transmembrane transport	122/17913	0.000606539	0.0025667	0.00121676	TGFB1/CAV1/PRKCE/DRD2/MTOR	5
BP	GO:0010543	regulation of platelet activation	30/17913	0.000614286	0.00259086	0.00122821	F2/PRKCA/NOS3	3
BP	GO:0045879	negative regulation of smoothened signaling pathway	30/17913	0.000614286	0.00259086	0.00122821	PRKACA/RB1/RUNX2	3
BP	GO:1902991	regulation of amyloid precursor protein catabolic process	30/17913	0.000614286	0.00259086	0.00122821	CHRNA7/CASP3/APP	3
BP	GO:0046394	carboxylic acid biosynthetic process	426/17913	0.000630006	0.00265423	0.00125826	TGFB1/PTGS1/ALOX5/AKR1C3/FASN/EIF6/HIF1A/ACACA/HK2	9
BP	GO:0050866	negative regulation of cell activation	187/17913	0.00063194	0.00265431	0.00125829	TGFB1/F2/CASP3/ERBB2/NOS3/IRF1	6
BP	GO:0007200	phospholipase C-activating G protein-coupled receptor signaling pathway	70/17913	0.00063211	0.00265431	0.00125829	ESR1/F2/CHRM2/DRD2	4
BP	GO:0050871	positive regulation of B cell activation	70/17913	0.00063211	0.00265431	0.00125829	TGFB1/WNT3A/BCL2/IL6	4
BP	GO:0016053	organic acid biosynthetic process	427/17913	0.000640633	0.00268714	0.00127386	TGFB1/PTGS1/ALOX5/AKR1C3/FASN/EIF6/HIF1A/ACACA/HK2	9
BP	GO:0030111	regulation of Wnt signaling pathway	341/17913	0.000646557	0.00270901	0.00128422	CTNNB1/WNT3A/ESR1/GSK3B/PSMD3/EGFR/CAV1/APP	8
BP	GO:0019722	calcium-mediated signaling	188/17913	0.000649865	0.00271988	0.00128938	PRKACA/GSK3B/VCAM1/EGFR/ERBB3/MTOR	6
BP	GO:0019218	regulation of steroid metabolic process	124/17913	0.000653053	0.00273023	0.00129428	AKR1C3/FASN/APOB/SREBF1/ACACA	5
BP	GO:0001654	eye development	342/17913	0.000659036	0.00275223	0.00130471	CTNNB1/TGFB1/TGFBR2/TGFBR1/BCL2/CYP1B1/EGFR/HIF1A	8
BP	GO:0031670	cellular response to nutrient	71/17913	0.000667002	0.00277336	0.00131473	PPARG/NCOA1/HSF1/MDM2	4
BP	GO:0034637	cellular carbohydrate biosynthetic process	71/17913	0.000667002	0.00277336	0.00131473	GSK3B/AKR1B1/IGF2/MTOR	4
BP	GO:0042100	B cell proliferation	71/17913	0.000667002	0.00277336	0.00131473	WNT3A/BCL2/CASP3/AHR	4
BP	GO:0042310	vasoconstriction	71/17913	0.000667002	0.00277336	0.00131473	ACTA2/ICAM1/EGFR/CAV1	4
BP	GO:0030262	apoptotic nuclear changes	31/17913	0.000677357	0.0028042	0.00132935	CASP3/IL6/HSF1	3
BP	GO:0042572	retinol metabolic process	31/17913	0.000677357	0.0028042	0.00132935	AKR1B1/CYP1B1/AKR1C3	3
BP	GO:0051385	response to mineralocorticoid	31/17913	0.000677357	0.0028042	0.00132935	CCND1/FOS/PARP1	3
BP	GO:0061311	cell surface receptor signaling pathway involved in heart development	31/17913	0.000677357	0.0028042	0.00132935	CTNNB1/TGFB1/WNT3A	3
BP	GO:0006694	steroid biosynthetic process	190/17913	0.000686897	0.00284061	0.00134661	AKR1B1/AKR1C3/FASN/APOB/SREBF1/ACACA	6
BP	GO:0072331	signal transduction by p53 class mediator	264/17913	0.000695941	0.0028749	0.00136287	CHEK1/BCL2/TP63/CCNB1/CHEK2/PCNA/MDM2	7
BP	GO:0042476	odontogenesis	126/17913	0.000702189	0.0028863	0.00136827	CTNNB1/TGFB1/CA2/TP63/RUNX2	5
BP	GO:0051592	response to calcium ion	126/17913	0.000702189	0.0028863	0.00136827	AKR1C3/CCND1/EGFR/FOS/CAV1	5
BP	GO:0002028	regulation of sodium ion transport	72/17913	0.000703237	0.0028863	0.00136827	TGFB1/NOS3/PRKCE/DRD2	4
BP	GO:0006081	cellular aldehyde metabolic process	72/17913	0.000703237	0.0028863	0.00136827	RELA/CYP1B1/AKR1C3/AKR1C1	4
BP	GO:0006695	cholesterol biosynthetic process	72/17913	0.000703237	0.0028863	0.00136827	FASN/APOB/SREBF1/ACACA	4
BP	GO:1902653	secondary alcohol biosynthetic process	72/17913	0.000703237	0.0028863	0.00136827	FASN/APOB/SREBF1/ACACA	4
BP	GO:0016569	covalent chromatin modification	433/17913	0.000707528	0.00290079	0.00137514	CTNNB1/TGFB1/CHEK1/NCOA1/MAPK8/SREBF1/PRKCA/CCNB1/IGF2	9
BP	GO:0150063	visual system development	346/17913	0.000710918	0.00291156	0.00138024	CTNNB1/TGFB1/TGFBR2/TGFBR1/BCL2/CYP1B1/EGFR/HIF1A	8
BP	GO:2000146	negative regulation of cell motility	347/17913	0.000724391	0.00296356	0.00140489	CDH1/TGFB1/PPARG/BCL2/CYP1B1/NFE2L2/IGFBP3/DRD2	8
BP	GO:0009152	purine ribonucleotide biosynthetic process	266/17913	0.000727542	0.00297326	0.00140949	TGFB1/FASN/EIF6/HIF1A/ACACA/PARP1/HK2	7
BP	GO:0003208	cardiac ventricle morphogenesis	73/17913	0.000740845	0.00302279	0.00143297	TGFB1/TGFBR2/TGFBR1/HIF1A	4
BP	GO:0003176	aortic valve development	32/17913	0.000744412	0.00302279	0.00143297	TGFB1/RB1/NOS3	3
BP	GO:0032228	regulation of synaptic transmission, GABAergic	32/17913	0.000744412	0.00302279	0.00143297	CA2/PRKCE/DRD2	3
BP	GO:0043368	positive T cell selection	32/17913	0.000744412	0.00302279	0.00143297	BCL2/IL6/MTOR	3
BP	GO:0045745	positive regulation of G protein-coupled receptor signaling pathway	32/17913	0.000744412	0.00302279	0.00143297	F2/PRKCA/DRD2	3
BP	GO:1904031	positive regulation of cyclin-dependent protein kinase activity	32/17913	0.000744412	0.00302279	0.00143297	CCND1/EGFR/CCNB1	3
BP	GO:0060541	respiratory system development	193/17913	0.00074549	0.00302395	0.00143352	CTNNB1/TGFBR2/PGR/SREBF1/EGFR/NOS3	6
BP	GO:0045667	regulation of osteoblast differentiation	128/17913	0.000754042	0.00304892	0.00144536	CTNNB1/PRKACA/IL6/TP63/RUNX2	5
BP	GO:0045995	regulation of embryonic development	128/17913	0.000754042	0.00304892	0.00144536	CTNNB1/WNT3A/PRKACA/AR/NFE2L2	5
BP	GO:1900542	regulation of purine nucleotide metabolic process	128/17913	0.000754042	0.00304892	0.00144536	EIF6/HIF1A/NOS3/CCNB1/PARP1	5
BP	GO:0007626	locomotory behavior	194/17913	0.000765857	0.00309341	0.00146645	DPP4/NCOA2/PRKCE/DRD2/APP/MTOR	6
BP	GO:0060291	long-term synaptic potentiation	74/17913	0.000779852	0.00314135	0.00148918	GSK3B/CHRNA7/DRD2/APP	4
BP	GO:1900182	positive regulation of protein localization to nucleus	74/17913	0.000779852	0.00314135	0.00148918	CDH1/TGFB1/F2/PARP1	4
BP	GO:0048880	sensory system development	351/17913	0.000780358	0.00314135	0.00148918	CTNNB1/TGFB1/TGFBR2/TGFBR1/BCL2/CYP1B1/EGFR/HIF1A	8
BP	GO:1903364	positive regulation of cellular protein catabolic process	129/17913	0.000781017	0.00314135	0.00148918	HSP90AA1/GSK3B/CAV1/NFE2L2/MDM2	5
BP	GO:0016999	antibiotic metabolic process	130/17913	0.000808706	0.00324461	0.00153813	AKR1B1/AKR1C3/AKR1C1/EGFR/DUOX2	5
BP	GO:0051403	stress-activated MAPK cascade	271/17913	0.000811538	0.00324461	0.00153813	PTPN1/MAPK10/IKBKB/MAPK8/EGFR/MYC/APP	7
BP	GO:0002756	MyD88-independent toll-like receptor signaling pathway	33/17913	0.000815549	0.00324461	0.00153813	IKBKB/CASP8/PRKCE	3
BP	GO:0006308	DNA catabolic process	33/17913	0.000815549	0.00324461	0.00153813	CASP3/IL6/HSF1	3
BP	GO:0006921	cellular component disassembly involved in execution phase of apoptosis	33/17913	0.000815549	0.00324461	0.00153813	CASP3/IL6/HSF1	3
BP	GO:0010092	specification of animal organ identity	33/17913	0.000815549	0.00324461	0.00153813	CTNNB1/WNT3A/AR	3
BP	GO:0031128	developmental induction	33/17913	0.000815549	0.00324461	0.00153813	CTNNB1/WNT3A/AR	3
BP	GO:0035115	embryonic forelimb morphogenesis	33/17913	0.000815549	0.00324461	0.00153813	CTNNB1/TP63/RUNX2	3
BP	GO:0036314	response to sterol	33/17913	0.000815549	0.00324461	0.00153813	TGFB1/TGFBR2/TGFBR1	3
BP	GO:0070873	regulation of glycogen metabolic process	33/17913	0.000815549	0.00324461	0.00153813	GSK3B/IGF2/MTOR	3
BP	GO:0016126	sterol biosynthetic process	75/17913	0.00082029	0.00324461	0.00153813	FASN/APOB/SREBF1/ACACA	4
BP	GO:0031016	pancreas development	75/17913	0.00082029	0.00324461	0.00153813	CTNNB1/GSK3B/IL6/IGF2	4
BP	GO:0035050	embryonic heart tube development	75/17913	0.00082029	0.00324461	0.00153813	CTNNB1/TGFBR2/WNT3A/HIF1A	4
BP	GO:0072078	nephron tubule morphogenesis	75/17913	0.00082029	0.00324461	0.00153813	CTNNB1/TGFB1/BCL2/MYC	4
BP	GO:0072332	intrinsic apoptotic signaling pathway by p53 class mediator	75/17913	0.00082029	0.00324461	0.00153813	BCL2/TP63/CHEK2/MDM2	4
BP	GO:1901224	positive regulation of NIK/NF-kappaB signaling	75/17913	0.00082029	0.00324461	0.00153813	RELA/NR3C2/EGFR/APP	4
BP	GO:0051348	negative regulation of transferase activity	272/17913	0.000829223	0.00327444	0.00155227	PTPN1/PPARG/GSK3B/CASP3/RB1/CAV1/HSPB1	7
BP	GO:0032869	cellular response to insulin stimulus	197/17913	0.000829548	0.00327444	0.00155227	PTPN1/PPARG/RELA/SREBF1/PARP1/IGF2	6
BP	GO:0042770	signal transduction in response to DNA damage	131/17913	0.000837122	0.00329752	0.00156321	CHEK1/CCNB1/CHEK2/PCNA/MDM2	5
BP	GO:0045598	regulation of fat cell differentiation	131/17913	0.000837122	0.00329752	0.00156321	TGFB1/WNT3A/PPARG/IL6/MTOR	5
BP	GO:0003281	ventricular septum development	76/17913	0.000862185	0.00339274	0.00160835	TGFBR2/TGFBR1/NOS3/MDM2	4
BP	GO:0006140	regulation of nucleotide metabolic process	132/17913	0.000866275	0.00340182	0.00161266	EIF6/HIF1A/NOS3/CCNB1/PARP1	5
BP	GO:0055088	lipid homeostasis	132/17913	0.000866275	0.00340182	0.00161266	PPARG/APOB/AKR1C1/ACACA/CAV1	5
BP	GO:0032886	regulation of microtubule-based process	199/17913	0.000874231	0.00342954	0.00162579	CTNNB1/WNT3A/GSK3B/CHEK1/ERBB2/RASSF1	6
BP	GO:0010464	regulation of mesenchymal cell proliferation	34/17913	0.000890865	0.00348762	0.00165333	CTNNB1/TGFBR2/MYC	3
BP	GO:0071392	cellular response to estradiol stimulus	34/17913	0.000890865	0.00348762	0.00165333	ESR1/EGFR/HSF1	3
BP	GO:0046631	alpha-beta T cell activation	133/17913	0.00089618	0.00350483	0.00166149	TGFBR2/BCL2/IL6/IRF1/MTOR	5
BP	GO:0003012	muscle system process	448/17913	0.000900087	0.00351651	0.00166703	ACTA1/ACTA2/PRKACA/PRKCA/CAV1/NOS3/PARP1/DRD2/MTOR	9
BP	GO:0048708	astrocyte differentiation	77/17913	0.000905568	0.00352709	0.00167204	F2/EGFR/IL6/APP	4
BP	GO:0060411	cardiac septum morphogenesis	77/17913	0.000905568	0.00352709	0.00167204	TGFBR2/TGFBR1/NOS3/MDM2	4
BP	GO:0072088	nephron epithelium morphogenesis	77/17913	0.000905568	0.00352709	0.00167204	CTNNB1/TGFB1/BCL2/MYC	4
BP	GO:0009165	nucleotide biosynthetic process	360/17913	0.000919075	0.00357606	0.00169525	TGFB1/FASN/EIF6/HIF1A/ACACA/NOS3/PARP1/HK2	8
BP	GO:0022617	extracellular matrix disassembly	78/17913	0.000950466	0.00367944	0.00174426	TGFB1/PRSS1/DPP4/IL6	4
BP	GO:0030512	negative regulation of transforming growth factor beta receptor signaling pathway	78/17913	0.000950466	0.00367944	0.00174426	TGFB1/TGFBR2/TGFBR1/CAV1	4
BP	GO:0033143	regulation of intracellular steroid hormone receptor signaling pathway	78/17913	0.000950466	0.00367944	0.00174426	ESR1/AR/TP63/PARP1	4
BP	GO:0034308	primary alcohol metabolic process	78/17913	0.000950466	0.00367944	0.00174426	AKR1B1/CYP1B1/AKR1C3/AKR1C1	4
BP	GO:0051279	regulation of release of sequestered calcium ion into cytosol	78/17913	0.000950466	0.00367944	0.00174426	TGFB1/PRKACA/F2/PRKCE	4
BP	GO:0034248	regulation of cellular amide metabolic process	452/17913	0.00095807	0.00370512	0.00175644	CHRNA7/CASP3/EIF6/IL6/ERBB2/HSPB1/NFE2L2/APP/MTOR	9
BP	GO:0009260	ribonucleotide biosynthetic process	279/17913	0.000961723	0.00371548	0.00176135	TGFB1/FASN/EIF6/HIF1A/ACACA/PARP1/HK2	7
BP	GO:0030224	monocyte differentiation	35/17913	0.000970454	0.00372284	0.00176484	PPARG/FASN/MYC	3
BP	GO:0048710	regulation of astrocyte differentiation	35/17913	0.000970454	0.00372284	0.00176484	F2/IL6/APP	3
BP	GO:0070423	nucleotide-binding oligomerization domain containing signaling pathway	35/17913	0.000970454	0.00372284	0.00176484	RELA/NFKBIA/CASP8	3
BP	GO:0070884	regulation of calcineurin-NFAT signaling cascade	35/17913	0.000970454	0.00372284	0.00176484	GSK3B/ERBB3/MTOR	3
BP	GO:0071312	cellular response to alkaloid	35/17913	0.000970454	0.00372284	0.00176484	CASP3/ICAM1/MDM2	3
BP	GO:0106056	regulation of calcineurin-mediated signaling	35/17913	0.000970454	0.00372284	0.00176484	GSK3B/ERBB3/MTOR	3
BP	GO:1903131	mononuclear cell differentiation	35/17913	0.000970454	0.00372284	0.00176484	PPARG/FASN/MYC	3
BP	GO:0071901	negative regulation of protein serine/threonine kinase activity	136/17913	0.000990516	0.00379382	0.00179848	PTPN1/CASP3/RB1/CAV1/HSPB1	5
BP	GO:0006006	glucose metabolic process	204/17913	0.000994077	0.00379382	0.00179848	GSK3B/NCOA2/IGFBP3/IGF2/HK2/MTOR	6
BP	GO:0021766	hippocampus development	79/17913	0.000996909	0.00379382	0.00179848	WNT3A/GSK3B/NCOA1/CASP3	4
BP	GO:0055021	regulation of cardiac muscle tissue growth	79/17913	0.000996909	0.00379382	0.00179848	TGFBR2/TGFBR1/CCNB1/MTOR	4
BP	GO:0061333	renal tubule morphogenesis	79/17913	0.000996909	0.00379382	0.00179848	CTNNB1/TGFB1/BCL2/MYC	4
BP	GO:0072028	nephron morphogenesis	79/17913	0.000996909	0.00379382	0.00179848	CTNNB1/TGFB1/BCL2/MYC	4
BP	GO:1900034	regulation of cellular response to heat	79/17913	0.000996909	0.00379382	0.00179848	HSP90AA1/GSK3B/HSF1/MTOR	4
BP	GO:2001021	negative regulation of response to DNA damage stimulus	79/17913	0.000996909	0.00379382	0.00179848	BCL2/CHEK2/HSF1/MDM2	4
BP	GO:1901293	nucleoside phosphate biosynthetic process	365/17913	0.0010043	0.00381815	0.00181002	TGFB1/FASN/EIF6/HIF1A/ACACA/NOS3/PARP1/HK2	8
BP	GO:1903845	negative regulation of cellular response to transforming growth factor beta stimulus	80/17913	0.00104493	0.00396651	0.00188035	TGFB1/TGFBR2/TGFBR1/CAV1	4
BP	GO:0035303	regulation of dephosphorylation	206/17913	0.0010454	0.00396651	0.00188035	TGFB1/GSK3B/IKBKB/IGFBP3/DRD2/MTOR	6
BP	GO:0003156	regulation of animal organ formation	36/17913	0.00105441	0.00398483	0.00188903	CTNNB1/WNT3A/AR	3
BP	GO:0035872	nucleotide-binding domain, leucine rich repeat containing receptor signaling pathway	36/17913	0.00105441	0.00398483	0.00188903	RELA/NFKBIA/CASP8	3
BP	GO:0046825	regulation of protein export from nucleus	36/17913	0.00105441	0.00398483	0.00188903	PRKACA/GSK3B/MDM2	3
BP	GO:0051973	positive regulation of telomerase activity	36/17913	0.00105441	0.00398483	0.00188903	CTNNB1/HSP90AA1/MYC	3
BP	GO:0046390	ribose phosphate biosynthetic process	284/17913	0.00106619	0.00402536	0.00190825	TGFB1/FASN/EIF6/HIF1A/ACACA/PARP1/HK2	7
BP	GO:1902930	regulation of alcohol biosynthetic process	81/17913	0.00109454	0.00412833	0.00195706	FASN/APOB/SREBF1/ACACA	4
BP	GO:0008207	C21-steroid hormone metabolic process	37/17913	0.00114282	0.00428081	0.00202934	AKR1B1/AKR1C3/AKR1C1	3
BP	GO:0043029	T cell homeostasis	37/17913	0.00114282	0.00428081	0.00202934	TGFB1/BCL2/CASP3	3
BP	GO:0046676	negative regulation of insulin secretion	37/17913	0.00114282	0.00428081	0.00202934	SREBF1/KLF7/DRD2	3
BP	GO:0051932	synaptic transmission, GABAergic	37/17913	0.00114282	0.00428081	0.00202934	CA2/PRKCE/DRD2	3
BP	GO:1905314	semi-lunar valve development	37/17913	0.00114282	0.00428081	0.00202934	TGFB1/RB1/NOS3	3
BP	GO:1905898	positive regulation of response to endoplasmic reticulum stress	37/17913	0.00114282	0.00428081	0.00202934	PTPN1/CAV1/NFE2L2	3
BP	GO:2000648	positive regulation of stem cell proliferation	37/17913	0.00114282	0.00428081	0.00202934	CTNNB1/HIF1A/DRD2	3
BP	GO:0006970	response to osmotic stress	82/17913	0.00114579	0.00428354	0.00203064	MAPK10/AKR1B1/CASP3/EGFR	4
BP	GO:2000060	positive regulation of ubiquitin-dependent protein catabolic process	82/17913	0.00114579	0.00428354	0.00203064	GSK3B/CAV1/NFE2L2/MDM2	4
BP	GO:0000079	regulation of cyclin-dependent protein serine/threonine kinase activity	83/17913	0.0011987	0.00447258	0.00212025	CASP3/CCND1/EGFR/CCNB1	4
BP	GO:0006112	energy reserve metabolic process	83/17913	0.0011987	0.00447258	0.00212025	GSK3B/MYC/IGF2/MTOR	4
BP	GO:0007612	learning	142/17913	0.0012011	0.00447279	0.00212035	FOS/HIF1A/DRD2/APP/MTOR	5
BP	GO:0072006	nephron development	142/17913	0.0012011	0.00447279	0.00212035	ACTA2/CTNNB1/TGFB1/BCL2/MYC	5
BP	GO:0050900	leukocyte migration	467/17913	0.00120322	0.00447629	0.00212201	TGFB1/F2/OLR1/ICAM1/VCAM1/APOB/IL6/CAV1/APP	9
BP	GO:0016572	histone phosphorylation	38/17913	0.00123578	0.00459295	0.00217732	CHEK1/PRKCA/CCNB1	3
BP	GO:0008203	cholesterol metabolic process	143/17913	0.00123919	0.00460114	0.0021812	FASN/APOB/SREBF1/ACACA/APP	5
BP	GO:0042446	hormone biosynthetic process	84/17913	0.0012533	0.00464001	0.00219963	AKR1B1/AKR1C3/HIF1A/DUOX2	4
BP	GO:0051781	positive regulation of cell division	84/17913	0.0012533	0.00464001	0.00219963	TGFB1/IGF2/PRKCE/DRD2	4
BP	GO:0060420	regulation of heart growth	84/17913	0.0012533	0.00464001	0.00219963	TGFBR2/TGFBR1/CCNB1/MTOR	4
BP	GO:0007160	cell-matrix adhesion	214/17913	0.00127139	0.00469786	0.00222705	CTNNB1/GSK3B/BCL2/VCAM1/PLAU/RASA1	6
BP	GO:0034329	cell junction assembly	214/17913	0.00127139	0.00469786	0.00222705	CTNNB1/PRKACA/IKBKB/BCL2/PRKCA/CAV1	6
BP	GO:0061351	neural precursor cell proliferation	144/17913	0.00127816	0.0047183	0.00223674	CTNNB1/TGFB1/WNT3A/HIF1A/DRD2	5
BP	GO:0042475	odontogenesis of dentin-containing tooth	85/17913	0.00130962	0.00482045	0.00228516	CTNNB1/CA2/TP63/RUNX2	4
BP	GO:0048704	embryonic skeletal system morphogenesis	85/17913	0.00130962	0.00482045	0.00228516	CTNNB1/TGFBR2/TGFBR1/RUNX2	4
BP	GO:1904063	negative regulation of cation transmembrane transport	85/17913	0.00130962	0.00482045	0.00228516	TGFB1/CAV1/PRKCE/DRD2	4
BP	GO:0046165	alcohol biosynthetic process	145/17913	0.00131802	0.00484672	0.00229762	AKR1B1/FASN/APOB/SREBF1/ACACA	5
BP	GO:0016485	protein processing	295/17913	0.00132747	0.00487206	0.00230963	PRKACA/F2/CASP3/PLAU/CASP8/PARP1/MDM2	7
BP	GO:0043010	camera-type eye development	295/17913	0.00132747	0.00487206	0.00230963	CTNNB1/TGFB1/TGFBR2/TGFBR1/CYP1B1/EGFR/HIF1A	7
BP	GO:0048713	regulation of oligodendrocyte differentiation	39/17913	0.00133336	0.00488359	0.0023151	CTNNB1/PPARG/MTOR	3
BP	GO:0010498	proteasomal protein catabolic process	382/17913	0.00134263	0.00488359	0.0023151	CTNNB1/PRKACA/GSK3B/PSMD3/CAV1/CCNB1/NFE2L2/MDM2	8
BP	GO:0014041	regulation of neuron maturation	10/17913	0.00134852	0.00488359	0.0023151	BCL2/MTOR	2
BP	GO:0032025	response to cobalt ion	10/17913	0.00134852	0.00488359	0.0023151	CASP3/CASP8	2
BP	GO:0033483	gas homeostasis	10/17913	0.00134852	0.00488359	0.0023151	HIF1A/CAV1	2
BP	GO:0045945	positive regulation of transcription by RNA polymerase III	10/17913	0.00134852	0.00488359	0.0023151	AR/MTOR	2
BP	GO:0060439	trachea morphogenesis	10/17913	0.00134852	0.00488359	0.0023151	CTNNB1/TGFBR2	2
BP	GO:0060513	prostatic bud formation	10/17913	0.00134852	0.00488359	0.0023151	AR/TP63	2
BP	GO:0060525	prostate glandular acinus development	10/17913	0.00134852	0.00488359	0.0023151	ESR1/TP63	2
BP	GO:0060767	epithelial cell proliferation involved in prostate gland development	10/17913	0.00134852	0.00488359	0.0023151	CTNNB1/AR	2
BP	GO:0090557	establishment of endothelial intestinal barrier	10/17913	0.00134852	0.00488359	0.0023151	ICAM1/FASN	2
BP	GO:1903799	negative regulation of production of miRNAs involved in gene silencing by miRNA	10/17913	0.00134852	0.00488359	0.0023151	TGFB1/ESR1	2
BP	GO:1903800	positive regulation of production of miRNAs involved in gene silencing by miRNA	10/17913	0.00134852	0.00488359	0.0023151	TGFB1/EGFR	2
BP	GO:1904338	regulation of dopaminergic neuron differentiation	10/17913	0.00134852	0.00488359	0.0023151	WNT3A/GSK3B	2
BP	GO:1902652	secondary alcohol metabolic process	147/17913	0.00140051	0.00506706	0.00240207	FASN/APOB/SREBF1/ACACA/APP	5
BP	GO:1904029	regulation of cyclin-dependent protein kinase activity	87/17913	0.00142751	0.00515032	0.00244154	CASP3/CCND1/EGFR/CCNB1	4
BP	GO:0001501	skeletal system development	479/17913	0.00143396	0.00515032	0.00244154	CTNNB1/TGFB1/TGFBR2/TGFBR1/RELA/TP63/HIF1A/RUNX2/IGF2	9
BP	GO:0050727	regulation of inflammatory response	479/17913	0.00143396	0.00515032	0.00244154	ESR1/PPARG/F2/RELA/RB1/EGFR/IL6/NFKBIA/APP	9
BP	GO:0019369	arachidonic acid metabolic process	40/17913	0.00143567	0.00515032	0.00244154	PTGS1/CYP1B1/AKR1C3	3
BP	GO:0033574	response to testosterone	40/17913	0.00143567	0.00515032	0.00244154	AR/ELK1/HSF1	3
BP	GO:0040019	positive regulation of embryonic development	40/17913	0.00143567	0.00515032	0.00244154	CTNNB1/WNT3A/AR	3
BP	GO:0042987	amyloid precursor protein catabolic process	40/17913	0.00143567	0.00515032	0.00244154	CHRNA7/CASP3/APP	3
BP	GO:0050435	amyloid-beta metabolic process	40/17913	0.00143567	0.00515032	0.00244154	CHRNA7/CASP3/APP	3
BP	GO:0071470	cellular response to osmotic stress	40/17913	0.00143567	0.00515032	0.00244154	MAPK10/AKR1B1/CASP3	3
BP	GO:0002526	acute inflammatory response	220/17913	0.00146408	0.00524732	0.00248753	PPARG/F2/ICAM1/VCAM1/IL6/CRP	6
BP	GO:0009791	post-embryonic development	88/17913	0.00148915	0.00532717	0.00252538	TGFBR1/BCL2/APOB/MTOR	4
BP	GO:0031058	positive regulation of histone modification	88/17913	0.00148915	0.00532717	0.00252538	CTNNB1/TGFB1/SREBF1/CCNB1	4
BP	GO:0006754	ATP biosynthetic process	150/17913	0.0015313	0.0054677	0.002592	TGFB1/EIF6/HIF1A/PARP1/HK2	5
BP	GO:0007088	regulation of mitotic nuclear division	150/17913	0.0015313	0.0054677	0.002592	TGFB1/CHEK1/RB1/CCNB1/IGF2	5
BP	GO:0014002	astrocyte development	41/17913	0.00154277	0.00547792	0.00259684	EGFR/IL6/APP	3
BP	GO:0033173	calcineurin-NFAT signaling cascade	41/17913	0.00154277	0.00547792	0.00259684	GSK3B/ERBB3/MTOR	3
BP	GO:0035136	forelimb morphogenesis	41/17913	0.00154277	0.00547792	0.00259684	CTNNB1/TP63/RUNX2	3
BP	GO:0090278	negative regulation of peptide hormone secretion	41/17913	0.00154277	0.00547792	0.00259684	SREBF1/KLF7/DRD2	3
BP	GO:1903146	regulation of autophagy of mitochondrion	41/17913	0.00154277	0.00547792	0.00259684	SREBF1/HIF1A/HK2	3
BP	GO:1905209	positive regulation of cardiocyte differentiation	41/17913	0.00154277	0.00547792	0.00259684	TGFB1/WNT3A/MTOR	3
BP	GO:1905952	regulation of lipid localization	151/17913	0.00157683	0.00559365	0.00265171	PPARG/APOB/IL6/NFKBIA/CRP	5
BP	GO:0042102	positive regulation of T cell proliferation	90/17913	0.00161795	0.00573419	0.00271833	TGFBR2/VCAM1/IL6/IGF2	4
BP	GO:0019371	cyclooxygenase pathway	11/17913	0.0016422	0.00578254	0.00274125	PTGS1/AKR1C3	2
BP	GO:0031442	positive regulation of mRNA 3'-end processing	11/17913	0.0016422	0.00578254	0.00274125	CCNB1/HSF1	2
BP	GO:0032494	response to peptidoglycan	11/17913	0.0016422	0.00578254	0.00274125	RELA/IL6	2
BP	GO:0033148	positive regulation of intracellular estrogen receptor signaling pathway	11/17913	0.0016422	0.00578254	0.00274125	AR/PARP1	2
BP	GO:0033234	negative regulation of protein sumoylation	11/17913	0.0016422	0.00578254	0.00274125	CTNNB1/RELA	2
BP	GO:0033327	Leydig cell differentiation	11/17913	0.0016422	0.00578254	0.00274125	AR/CCND1	2
BP	GO:0043619	regulation of transcription from RNA polymerase II promoter in response to oxidative stress	11/17913	0.0016422	0.00578254	0.00274125	HIF1A/NFE2L2	2
BP	GO:0045429	positive regulation of nitric oxide biosynthetic process	42/17913	0.00165476	0.00581603	0.00275713	HSP90AA1/ICAM1/MTOR	3
BP	GO:0090311	regulation of protein deacetylation	42/17913	0.00165476	0.00581603	0.00275713	TGFB1/MAPK8/SREBF1	3
BP	GO:0001656	metanephros development	91/17913	0.00168517	0.00590661	0.00280007	CTNNB1/AKR1B1/BCL2/MYC	4
BP	GO:0060333	interferon-gamma-mediated signaling pathway	91/17913	0.00168517	0.00590661	0.00280007	PPARG/ICAM1/VCAM1/IRF1	4
BP	GO:0090277	positive regulation of peptide hormone secretion	91/17913	0.00168517	0.00590661	0.00280007	EGFR/HIF1A/PRKCE/DRD2	4
BP	GO:0000723	telomere maintenance	154/17913	0.00171941	0.00602109	0.00285434	CTNNB1/HSP90AA1/MYC/PARP1/PCNA	5
BP	GO:2001022	positive regulation of response to DNA damage stimulus	92/17913	0.00175431	0.00613767	0.0029096	EGFR/MYC/PARP1/PCNA	4
BP	GO:0051188	cofactor biosynthetic process	310/17913	0.00176177	0.00615813	0.0029193	FASN/EIF6/HIF1A/ACACA/DUOX2/NFE2L2/HK2	7
BP	GO:0002429	immune response-activating cell surface receptor signaling pathway	399/17913	0.00176625	0.00616463	0.00292238	PRKACA/HSP90AA1/RELA/IKBKB/BCL2/PSMD3/RAF1/PRKCE	8
BP	GO:0010613	positive regulation of cardiac muscle hypertrophy	43/17913	0.0017717	0.00616463	0.00292238	PRKCA/PARP1/MTOR	3
BP	GO:0034105	positive regulation of tissue remodeling	43/17913	0.0017717	0.00616463	0.00292238	CA2/EGFR/PRKCA	3
BP	GO:0042771	intrinsic apoptotic signaling pathway in response to DNA damage by p53 class mediator	43/17913	0.0017717	0.00616463	0.00292238	BCL2/TP63/CHEK2	3
BP	GO:1904407	positive regulation of nitric oxide metabolic process	43/17913	0.0017717	0.00616463	0.00292238	HSP90AA1/ICAM1/MTOR	3
BP	GO:0090288	negative regulation of cellular response to growth factor stimulus	156/17913	0.00181958	0.00632544	0.00299862	TGFB1/TGFBR2/TGFBR1/PTPN1/CAV1	5
BP	GO:0048010	vascular endothelial growth factor receptor signaling pathway	93/17913	0.00182539	0.00632836	0.003	PTPN1/HSP90AA1/HIF1A/HSPB1	4
BP	GO:0072080	nephron tubule development	93/17913	0.00182539	0.00632836	0.003	CTNNB1/TGFB1/BCL2/MYC	4
BP	GO:1901800	positive regulation of proteasomal protein catabolic process	93/17913	0.00182539	0.00632836	0.003	GSK3B/CAV1/NFE2L2/MDM2	4
BP	GO:1903362	regulation of cellular protein catabolic process	230/17913	0.00183385	0.00635191	0.00301117	PRKACA/HSP90AA1/GSK3B/CAV1/NFE2L2/MDM2	6
BP	GO:0010043	response to zinc ion	44/17913	0.00189369	0.00651778	0.00308979	VCAM1/CA2/PARP1	3
BP	GO:0014742	positive regulation of muscle hypertrophy	44/17913	0.00189369	0.00651778	0.00308979	PRKCA/PARP1/MTOR	3
BP	GO:0035196	production of miRNAs involved in gene silencing by miRNA	44/17913	0.00189369	0.00651778	0.00308979	TGFB1/ESR1/EGFR	3
BP	GO:0048483	autonomic nervous system development	44/17913	0.00189369	0.00651778	0.00308979	CTNNB1/VCAM1/TP63	3
BP	GO:0048599	oocyte development	44/17913	0.00189369	0.00651778	0.00308979	CTNNB1/BCL2/CCNB1	3
BP	GO:0048701	embryonic cranial skeleton morphogenesis	44/17913	0.00189369	0.00651778	0.00308979	TGFBR2/TGFBR1/RUNX2	3
BP	GO:0097720	calcineurin-mediated signaling	44/17913	0.00189369	0.00651778	0.00308979	GSK3B/ERBB3/MTOR	3
BP	GO:0001676	long-chain fatty acid metabolic process	94/17913	0.00189845	0.00652239	0.00309198	PTGS1/CYP1B1/ALOX5/AKR1C3	4
BP	GO:0043255	regulation of carbohydrate biosynthetic process	94/17913	0.00189845	0.00652239	0.00309198	TGFB1/GSK3B/IGF2/MTOR	4
BP	GO:0003306	Wnt signaling pathway involved in heart development	12/17913	0.00196348	0.0066916	0.0031722	CTNNB1/WNT3A	2
BP	GO:0007077	mitotic nuclear envelope disassembly	12/17913	0.00196348	0.0066916	0.0031722	PRKCA/CCNB1	2
BP	GO:0032230	positive regulation of synaptic transmission, GABAergic	12/17913	0.00196348	0.0066916	0.0031722	CA2/PRKCE	2
BP	GO:0033197	response to vitamin E	12/17913	0.00196348	0.0066916	0.0031722	PPARG/CCND1	2
BP	GO:0035641	locomotory exploration behavior	12/17913	0.00196348	0.0066916	0.0031722	DPP4/PRKCE	2
BP	GO:0042159	lipoprotein catabolic process	12/17913	0.00196348	0.0066916	0.0031722	APOB/CTSD	2
BP	GO:1902510	regulation of apoptotic DNA fragmentation	12/17913	0.00196348	0.0066916	0.0031722	IL6/HSF1	2
BP	GO:1902947	regulation of tau-protein kinase activity	12/17913	0.00196348	0.0066916	0.0031722	HSP90AA1/RB1	2
BP	GO:1904953	Wnt signaling pathway involved in midbrain dopaminergic neuron differentiation	12/17913	0.00196348	0.0066916	0.0031722	CTNNB1/WNT3A	2
BP	GO:0060079	excitatory postsynaptic potential	95/17913	0.00197351	0.00670781	0.00317988	GSK3B/CHRNA7/DRD2/APP	4
BP	GO:0060993	kidney morphogenesis	95/17913	0.00197351	0.00670781	0.00317988	CTNNB1/TGFB1/BCL2/MYC	4
BP	GO:0061326	renal tubule development	95/17913	0.00197351	0.00670781	0.00317988	CTNNB1/TGFB1/BCL2/MYC	4
BP	GO:0009206	purine ribonucleoside triphosphate biosynthetic process	159/17913	0.00197777	0.00671633	0.00318392	TGFB1/EIF6/HIF1A/PARP1/HK2	5
BP	GO:0032412	regulation of ion transmembrane transporter activity	234/17913	0.0020001	0.00678611	0.003217	PRKACA/GRIA2/CAV1/PRKCE/DRD2/APP	6
BP	GO:0001974	blood vessel remodeling	45/17913	0.00202079	0.0068019	0.00322449	TGFB1/NOS3/MDM2	3
BP	GO:0005978	glycogen biosynthetic process	45/17913	0.00202079	0.0068019	0.00322449	GSK3B/IGF2/MTOR	3
BP	GO:0009250	glucan biosynthetic process	45/17913	0.00202079	0.0068019	0.00322449	GSK3B/IGF2/MTOR	3
BP	GO:0010463	mesenchymal cell proliferation	45/17913	0.00202079	0.0068019	0.00322449	CTNNB1/TGFBR2/MYC	3
BP	GO:0030199	collagen fibril organization	45/17913	0.00202079	0.0068019	0.00322449	TGFBR1/CYP1B1/RB1	3
BP	GO:0033628	regulation of cell adhesion mediated by integrin	45/17913	0.00202079	0.0068019	0.00322449	DPP4/CYP1B1/PLAU	3
BP	GO:0045058	T cell selection	45/17913	0.00202079	0.0068019	0.00322449	BCL2/IL6/MTOR	3
BP	GO:0060412	ventricular septum morphogenesis	45/17913	0.00202079	0.0068019	0.00322449	TGFBR2/TGFBR1/NOS3	3
BP	GO:0061756	leukocyte adhesion to vascular endothelial cell	45/17913	0.00202079	0.0068019	0.00322449	RELA/ICAM1/VCAM1	3
BP	GO:0007389	pattern specification process	408/17913	0.00202989	0.00682652	0.00323616	CTNNB1/TGFBR2/TGFBR1/WNT3A/PRKACA/AR/TP63/HIF1A	8
BP	GO:0009145	purine nucleoside triphosphate biosynthetic process	160/17913	0.00203267	0.00682985	0.00323773	TGFB1/EIF6/HIF1A/PARP1/HK2	5
BP	GO:0140014	mitotic nuclear division	237/17913	0.00213209	0.00715761	0.00339311	TGFB1/CHEK1/RB1/CCNB1/CHEK2/IGF2	6
BP	GO:0099504	synaptic vesicle cycle	162/17913	0.0021458	0.0071973	0.00341193	CTNNB1/WNT3A/GSK3B/CHRM2/DRD2	5
BP	GO:0006984	ER-nucleus signaling pathway	46/17913	0.00215308	0.00720273	0.0034145	PTPN1/GSK3B/NFE2L2	3
BP	GO:0071354	cellular response to interleukin-6	46/17913	0.00215308	0.00720273	0.0034145	RELA/ICAM1/IL6	3
BP	GO:1904036	negative regulation of epithelial cell apoptotic process	46/17913	0.00215308	0.00720273	0.0034145	ICAM1/NFE2L2/MTOR	3
BP	GO:0031589	cell-substrate adhesion	322/17913	0.00218293	0.00729619	0.00345881	CTNNB1/GSK3B/BCL2/VCAM1/PLAU/RASA1/PRKCE	7
BP	GO:0001657	ureteric bud development	98/17913	0.00221097	0.0073577	0.00348796	CTNNB1/TGFB1/BCL2/MYC	4
BP	GO:0007043	cell-cell junction assembly	98/17913	0.00221097	0.0073577	0.00348796	PRKACA/IKBKB/PRKCA/CAV1	4
BP	GO:0007631	feeding behavior	98/17913	0.00221097	0.0073577	0.00348796	FOS/DRD2/APP/MTOR	4
BP	GO:0033559	unsaturated fatty acid metabolic process	98/17913	0.00221097	0.0073577	0.00348796	PTGS1/CYP1B1/ALOX5/AKR1C3	4
BP	GO:0050848	regulation of calcium-mediated signaling	98/17913	0.00221097	0.0073577	0.00348796	PRKACA/GSK3B/ERBB3/MTOR	4
BP	GO:0007178	transmembrane receptor protein serine/threonine kinase signaling pathway	323/17913	0.00222126	0.0073855	0.00350114	TGFB1/TGFBR2/TGFBR1/FOS/CAV1/PARP1/RUNX2	7
BP	GO:0009201	ribonucleoside triphosphate biosynthetic process	164/17913	0.00226346	0.00751927	0.00356456	TGFB1/EIF6/HIF1A/PARP1/HK2	5
BP	GO:0006953	acute-phase response	47/17913	0.00229063	0.00756219	0.0035849	F2/IL6/CRP	3
BP	GO:0048512	circadian behavior	47/17913	0.00229063	0.00756219	0.0035849	NCOA2/DRD2/MTOR	3
BP	GO:0005976	polysaccharide metabolic process	99/17913	0.00229432	0.00756219	0.0035849	TGFB1/GSK3B/IGF2/MTOR	4
BP	GO:0072163	mesonephric epithelium development	99/17913	0.00229432	0.00756219	0.0035849	CTNNB1/TGFB1/BCL2/MYC	4
BP	GO:0072164	mesonephric tubule development	99/17913	0.00229432	0.00756219	0.0035849	CTNNB1/TGFB1/BCL2/MYC	4
BP	GO:1902106	negative regulation of leukocyte differentiation	99/17913	0.00229432	0.00756219	0.0035849	CTNNB1/ERBB2/MYC/IRF1	4
BP	GO:0007015	actin filament organization	325/17913	0.00229948	0.00756219	0.0035849	ACTA1/TGFBR1/BCL2/ICAM1/RASA1/PRKCE/MTOR	7
BP	GO:0007183	SMAD protein complex assembly	13/17913	0.00231204	0.00756219	0.0035849	TGFB1/PARP1	2
BP	GO:0010763	positive regulation of fibroblast migration	13/17913	0.00231204	0.00756219	0.0035849	TGFB1/PRKCE	2
BP	GO:0014745	negative regulation of muscle adaptation	13/17913	0.00231204	0.00756219	0.0035849	NOS3/MTOR	2
BP	GO:0042659	regulation of cell fate specification	13/17913	0.00231204	0.00756219	0.0035849	WNT3A/AR	2
BP	GO:0043374	CD8-positive, alpha-beta T cell differentiation	13/17913	0.00231204	0.00756219	0.0035849	BCL2/IRF1	2
BP	GO:0043568	positive regulation of insulin-like growth factor receptor signaling pathway	13/17913	0.00231204	0.00756219	0.0035849	AR/IGFBP3	2
BP	GO:0045073	regulation of chemokine biosynthetic process	13/17913	0.00231204	0.00756219	0.0035849	IL6/APP	2
BP	GO:0060601	lateral sprouting from an epithelium	13/17913	0.00231204	0.00756219	0.0035849	AR/TP63	2
BP	GO:0061888	regulation of astrocyte activation	13/17913	0.00231204	0.00756219	0.0035849	IL6/APP	2
BP	GO:0070431	nucleotide-binding oligomerization domain containing 2 signaling pathway	13/17913	0.00231204	0.00756219	0.0035849	RELA/NFKBIA	2
BP	GO:0090594	inflammatory response to wounding	13/17913	0.00231204	0.00756219	0.0035849	TGFB1/HIF1A	2
BP	GO:0016241	regulation of macroautophagy	166/17913	0.00238576	0.00778995	0.00369288	PRKACA/CASP3/MAPK8/HIF1A/MTOR	5
BP	GO:2001257	regulation of cation channel activity	166/17913	0.00238576	0.00778995	0.00369288	PRKACA/GRIA2/CAV1/DRD2/APP	5
BP	GO:0043161	proteasome-mediated ubiquitin-dependent protein catabolic process	328/17913	0.00242078	0.00789755	0.00374388	CTNNB1/GSK3B/PSMD3/CAV1/CCNB1/NFE2L2/MDM2	7
BP	GO:0007622	rhythmic behavior	48/17913	0.00243352	0.0078986	0.00374438	NCOA2/DRD2/MTOR	3
BP	GO:0031050	dsRNA processing	48/17913	0.00243352	0.0078986	0.00374438	TGFB1/ESR1/EGFR	3
BP	GO:0042220	response to cocaine	48/17913	0.00243352	0.0078986	0.00374438	DRD2/MDM2/MTOR	3
BP	GO:0045840	positive regulation of mitotic nuclear division	48/17913	0.00243352	0.0078986	0.00374438	TGFB1/RB1/IGF2	3
BP	GO:0060389	pathway-restricted SMAD protein phosphorylation	48/17913	0.00243352	0.0078986	0.00374438	TGFB1/TGFBR2/TGFBR1	3
BP	GO:0070918	production of small RNA involved in gene silencing by RNA	48/17913	0.00243352	0.0078986	0.00374438	TGFB1/ESR1/EGFR	3
BP	GO:0030308	negative regulation of cell growth	167/17913	0.00244868	0.00792087	0.00375494	TGFB1/WNT3A/PPARG/ESR2/BCL2	5
BP	GO:0032200	telomere organization	167/17913	0.00244868	0.00792087	0.00375494	CTNNB1/HSP90AA1/MYC/PARP1/PCNA	5
BP	GO:0033209	tumor necrosis factor-mediated signaling pathway	167/17913	0.00244868	0.00792087	0.00375494	RELA/IKBKB/PSMD3/NFKBIA/CASP8	5
BP	GO:0061136	regulation of proteasomal protein catabolic process	167/17913	0.00244868	0.00792087	0.00375494	PRKACA/GSK3B/CAV1/NFE2L2/MDM2	5
BP	GO:1903426	regulation of reactive oxygen species biosynthetic process	101/17913	0.00246746	0.0079681	0.00377733	HSP90AA1/ICAM1/CAV1/MTOR	4
BP	GO:1905269	positive regulation of chromatin organization	101/17913	0.00246746	0.0079681	0.00377733	CTNNB1/TGFB1/SREBF1/CCNB1	4
BP	GO:0022408	negative regulation of cell-cell adhesion	169/17913	0.00257814	0.00827436	0.00392252	CDH1/TGFB1/CASP3/ERBB2/IRF1	5
BP	GO:2001252	positive regulation of chromosome organization	169/17913	0.00257814	0.00827436	0.00392252	CTNNB1/TGFB1/SREBF1/RB1/CCNB1	5
BP	GO:0000186	activation of MAPKK activity	49/17913	0.00258181	0.00827436	0.00392252	TGFBR1/EGFR/RAF1	3
BP	GO:0009994	oocyte differentiation	49/17913	0.00258181	0.00827436	0.00392252	CTNNB1/BCL2/CCNB1	3
BP	GO:0030195	negative regulation of blood coagulation	49/17913	0.00258181	0.00827436	0.00392252	F2/PLAU/NOS3	3
BP	GO:0031529	ruffle organization	49/17913	0.00258181	0.00827436	0.00392252	ICAM1/CAV1/MTOR	3
BP	GO:0035272	exocrine system development	49/17913	0.00258181	0.00827436	0.00392252	TGFB1/EGFR/IGF2	3
BP	GO:0045981	positive regulation of nucleotide metabolic process	49/17913	0.00258181	0.00827436	0.00392252	HIF1A/NOS3/CCNB1	3
BP	GO:1900544	positive regulation of purine nucleotide metabolic process	49/17913	0.00258181	0.00827436	0.00392252	HIF1A/NOS3/CCNB1	3
BP	GO:0070507	regulation of microtubule cytoskeleton organization	170/17913	0.00264469	0.00846252	0.00401171	CTNNB1/WNT3A/GSK3B/CHEK1/RASSF1	5
BP	GO:0001823	mesonephros development	103/17913	0.00264939	0.00846252	0.00401171	CTNNB1/TGFB1/BCL2/MYC	4
BP	GO:0032526	response to retinoic acid	103/17913	0.00264939	0.00846252	0.00401171	WNT3A/PPARG/NCOA1/SREBF1	4
BP	GO:0099565	chemical synaptic transmission, postsynaptic	103/17913	0.00264939	0.00846252	0.00401171	GSK3B/CHRNA7/DRD2/APP	4
BP	GO:0010885	regulation of cholesterol storage	14/17913	0.00268759	0.00852038	0.00403914	PPARG/APOB	2
BP	GO:0036295	cellular response to increased oxygen levels	14/17913	0.00268759	0.00852038	0.00403914	PPARG/CAV1	2
BP	GO:0038166	angiotensin-activated signaling pathway	14/17913	0.00268759	0.00852038	0.00403914	CA2/CAV1	2
BP	GO:0042033	chemokine biosynthetic process	14/17913	0.00268759	0.00852038	0.00403914	IL6/APP	2
BP	GO:0050755	chemokine metabolic process	14/17913	0.00268759	0.00852038	0.00403914	IL6/APP	2
BP	GO:0071391	cellular response to estrogen stimulus	14/17913	0.00268759	0.00852038	0.00403914	ESR1/MDM2	2
BP	GO:0090399	replicative senescence	14/17913	0.00268759	0.00852038	0.00403914	CHEK1/CHEK2	2
BP	GO:1903054	negative regulation of extracellular matrix organization	14/17913	0.00268759	0.00852038	0.00403914	TGFB1/DPP4	2
BP	GO:1903624	regulation of DNA catabolic process	14/17913	0.00268759	0.00852038	0.00403914	IL6/HSF1	2
BP	GO:0010921	regulation of phosphatase activity	171/17913	0.00271249	0.00859218	0.00407318	GSK3B/IKBKB/IGFBP3/DRD2/MTOR	5
BP	GO:0002931	response to ischemia	50/17913	0.00273557	0.00863662	0.00409424	BCL2/CAV1/HK2	3
BP	GO:0070741	response to interleukin-6	50/17913	0.00273557	0.00863662	0.00409424	RELA/ICAM1/IL6	3
BP	GO:1900047	negative regulation of hemostasis	50/17913	0.00273557	0.00863662	0.00409424	F2/PLAU/NOS3	3
BP	GO:2000725	regulation of cardiac muscle cell differentiation	50/17913	0.00273557	0.00863662	0.00409424	TGFB1/WNT3A/MTOR	3
BP	GO:0050868	negative regulation of T cell activation	104/17913	0.00274372	0.00865517	0.00410304	TGFB1/CASP3/ERBB2/IRF1	4
BP	GO:0043123	positive regulation of I-kappaB kinase/NF-kappaB signaling	172/17913	0.00278154	0.00876002	0.00415274	CTNNB1/RELA/IKBKB/CASP8/PRKCE	5
BP	GO:0051783	regulation of nuclear division	172/17913	0.00278154	0.00876002	0.00415274	TGFB1/CHEK1/RB1/CCNB1/IGF2	5
BP	GO:0015711	organic anion transport	430/17913	0.00280607	0.00882998	0.00418591	PPARG/NCOA2/NCOA1/ABCC1/AKR1C1/CA2/ACACA/DRD2	8
BP	GO:0090257	regulation of muscle system process	251/17913	0.0028371	0.00892028	0.00422872	PRKACA/PRKCA/CAV1/NOS3/PARP1/MTOR	6
BP	GO:0045446	endothelial cell differentiation	105/17913	0.00284032	0.00892305	0.00423003	CTNNB1/IKBKB/ICAM1/FASN	4
BP	GO:0045599	negative regulation of fat cell differentiation	51/17913	0.00289487	0.00908693	0.00430772	TGFB1/WNT3A/IL6	3
BP	GO:0009127	purine nucleoside monophosphate biosynthetic process	174/17913	0.00292345	0.00915406	0.00433954	TGFB1/EIF6/HIF1A/PARP1/HK2	5
BP	GO:0009168	purine ribonucleoside monophosphate biosynthetic process	174/17913	0.00292345	0.00915406	0.00433954	TGFB1/EIF6/HIF1A/PARP1/HK2	5
BP	GO:0099003	vesicle-mediated transport in synapse	174/17913	0.00292345	0.00915406	0.00433954	CTNNB1/GSK3B/CHRM2/MAPK10/DRD2	5
BP	GO:0030330	DNA damage response, signal transduction by p53 class mediator	106/17913	0.00293923	0.00917338	0.0043487	CCNB1/CHEK2/PCNA/MDM2	4
BP	GO:0043502	regulation of muscle adaptation	106/17913	0.00293923	0.00917338	0.0043487	PRKCA/NOS3/PARP1/MTOR	4
BP	GO:0055017	cardiac muscle tissue growth	106/17913	0.00293923	0.00917338	0.0043487	TGFBR2/TGFBR1/CCNB1/MTOR	4
BP	GO:2000278	regulation of DNA biosynthetic process	106/17913	0.00293923	0.00917338	0.0043487	CTNNB1/HSP90AA1/PPARG/MYC	4
BP	GO:0009142	nucleoside triphosphate biosynthetic process	175/17913	0.00299633	0.00934396	0.00442956	TGFB1/EIF6/HIF1A/PARP1/HK2	5
BP	GO:0032970	regulation of actin filament-based process	341/17913	0.00300456	0.00936195	0.0044381	TGFB1/TGFBR1/ICAM1/CAV1/RASA1/PRKCE/MTOR	7
BP	GO:0034976	response to endoplasmic reticulum stress	254/17913	0.00300854	0.00936671	0.00444035	PTPN1/GSK3B/BCL2/CCND1/CAV1/NFE2L2	6
BP	GO:0001938	positive regulation of endothelial cell proliferation	107/17913	0.00304047	0.00945843	0.00448383	TGFBR1/PRKCA/HIF1A/MTOR	4
BP	GO:0048016	inositol phosphate-mediated signaling	52/17913	0.00305976	0.00951069	0.0045086	GSK3B/ERBB3/MTOR	3
BP	GO:0009415	response to water	15/17913	0.00308981	0.00954965	0.00452707	MAPK10/AKR1B1	2
BP	GO:0034616	response to laminar fluid shear stress	15/17913	0.00308981	0.00954965	0.00452707	TGFB1/NFE2L2	2
BP	GO:0042535	positive regulation of tumor necrosis factor biosynthetic process	15/17913	0.00308981	0.00954965	0.00452707	HSPB1/APP	2
BP	GO:0045475	locomotor rhythm	15/17913	0.00308981	0.00954965	0.00452707	NCOA2/MTOR	2
BP	GO:0071474	cellular hyperosmotic response	15/17913	0.00308981	0.00954965	0.00452707	MAPK10/AKR1B1	2
BP	GO:1900119	positive regulation of execution phase of apoptosis	15/17913	0.00308981	0.00954965	0.00452707	IL6/HSF1	2
BP	GO:1904294	positive regulation of ERAD pathway	15/17913	0.00308981	0.00954965	0.00452707	CAV1/NFE2L2	2
BP	GO:0032102	negative regulation of response to external stimulus	343/17913	0.00310319	0.00958323	0.00454299	WNT3A/PPARG/F2/RB1/PLAU/NOS3/DRD2	7
BP	GO:0050714	positive regulation of protein secretion	256/17913	0.00312706	0.00964915	0.00457424	TGFB1/EGFR/IL6/HIF1A/PRKCE/DRD2	6
BP	GO:0019229	regulation of vasoconstriction	53/17913	0.00323033	0.00993567	0.00471007	ICAM1/EGFR/CAV1	3
BP	GO:0042130	negative regulation of T cell proliferation	53/17913	0.00323033	0.00993567	0.00471007	TGFB1/CASP3/ERBB2	3
BP	GO:0046456	icosanoid biosynthetic process	53/17913	0.00323033	0.00993567	0.00471007	PTGS1/ALOX5/AKR1C3	3
BP	GO:0050819	negative regulation of coagulation	53/17913	0.00323033	0.00993567	0.00471007	F2/PLAU/NOS3	3
BP	GO:0072009	nephron epithelium development	109/17913	0.00325006	0.00997226	0.00472741	CTNNB1/TGFB1/BCL2/MYC	4
BP	GO:1900371	regulation of purine nucleotide biosynthetic process	109/17913	0.00325006	0.00997226	0.00472741	EIF6/HIF1A/NOS3/PARP1	4
BP	GO:1903052	positive regulation of proteolysis involved in cellular protein catabolic process	109/17913	0.00325006	0.00997226	0.00472741	GSK3B/CAV1/NFE2L2/MDM2	4
BP	GO:1901796	regulation of signal transduction by p53 class mediator	179/17913	0.00330106	0.0101206	0.00479774	CHEK1/BCL2/TP63/CHEK2/MDM2	5
BP	GO:0030808	regulation of nucleotide biosynthetic process	110/17913	0.00335846	0.0102718	0.00486943	EIF6/HIF1A/NOS3/PARP1	4
BP	GO:0032434	regulation of proteasomal ubiquitin-dependent protein catabolic process	110/17913	0.00335846	0.0102718	0.00486943	GSK3B/CAV1/NFE2L2/MDM2	4
BP	GO:1903578	regulation of ATP metabolic process	110/17913	0.00335846	0.0102718	0.00486943	EIF6/HIF1A/CCNB1/PARP1	4
BP	GO:0032271	regulation of protein polymerization	180/17913	0.00338061	0.0103313	0.00489762	HSP90AA1/ICAM1/RASA1/PRKCE/MTOR	5
BP	GO:0001541	ovarian follicle development	54/17913	0.00340662	0.0103693	0.00491562	ESR1/BCL2/ICAM1	3
BP	GO:0006636	unsaturated fatty acid biosynthetic process	54/17913	0.00340662	0.0103693	0.00491562	PTGS1/ALOX5/AKR1C3	3
BP	GO:0010524	positive regulation of calcium ion transport into cytosol	54/17913	0.00340662	0.0103693	0.00491562	F2/CAV1/CALCR	3
BP	GO:0061178	regulation of insulin secretion involved in cellular response to glucose stimulus	54/17913	0.00340662	0.0103693	0.00491562	HIF1A/PRKCE/KLF7	3
BP	GO:1903078	positive regulation of protein localization to plasma membrane	54/17913	0.00340662	0.0103693	0.00491562	WNT3A/EGFR/PRKCE	3
BP	GO:0021782	glial cell development	111/17913	0.0034693	0.0105432	0.00499809	TGFB1/EGFR/IL6/APP	4
BP	GO:0046620	regulation of organ growth	111/17913	0.0034693	0.0105432	0.00499809	TGFBR2/TGFBR1/CCNB1/MTOR	4
BP	GO:0030100	regulation of endocytosis	262/17913	0.00350364	0.0106164	0.00503277	TGFB1/WNT3A/PTPN1/PPARG/CAV1/DRD2	6
BP	GO:0002070	epithelial cell maturation	16/17913	0.0035184	0.0106164	0.00503277	PGR/HIF1A	2
BP	GO:0002295	T-helper cell lineage commitment	16/17913	0.0035184	0.0106164	0.00503277	IL6/MTOR	2
BP	GO:0010878	cholesterol storage	16/17913	0.0035184	0.0106164	0.00503277	PPARG/APOB	2
BP	GO:0030397	membrane disassembly	16/17913	0.0035184	0.0106164	0.00503277	PRKCA/CCNB1	2
BP	GO:0042448	progesterone metabolic process	16/17913	0.0035184	0.0106164	0.00503277	AKR1C3/AKR1C1	2
BP	GO:0044849	estrous cycle	16/17913	0.0035184	0.0106164	0.00503277	NCOA1/PCNA	2
BP	GO:0051081	nuclear envelope disassembly	16/17913	0.0035184	0.0106164	0.00503277	PRKCA/CCNB1	2
BP	GO:0099170	postsynaptic modulation of chemical synaptic transmission	16/17913	0.0035184	0.0106164	0.00503277	CDH1/DRD2	2
BP	GO:0060419	heart growth	112/17913	0.0035826	0.0107859	0.0051131	TGFBR2/TGFBR1/CCNB1/MTOR	4
BP	GO:0000422	autophagy of mitochondrion	55/17913	0.00358869	0.0107859	0.0051131	SREBF1/HIF1A/HK2	3
BP	GO:0032722	positive regulation of chemokine production	55/17913	0.00358869	0.0107859	0.0051131	IL6/HIF1A/APP	3
BP	GO:0042982	amyloid precursor protein metabolic process	55/17913	0.00358869	0.0107859	0.0051131	CHRNA7/CASP3/APP	3
BP	GO:0061726	mitochondrion disassembly	55/17913	0.00358869	0.0107859	0.0051131	SREBF1/HIF1A/HK2	3
BP	GO:0051604	protein maturation	353/17913	0.00363413	0.0109034	0.00516884	PRKACA/F2/CASP3/PLAU/CASP8/PARP1/MDM2	7
BP	GO:0015980	energy derivation by oxidation of organic compounds	264/17913	0.00363638	0.0109034	0.00516884	GSK3B/HIF1A/MYC/CCNB1/IGF2/MTOR	6
BP	GO:0060828	regulation of canonical Wnt signaling pathway	264/17913	0.00363638	0.0109034	0.00516884	CTNNB1/WNT3A/GSK3B/PSMD3/EGFR/CAV1	6
BP	GO:0003279	cardiac septum development	113/17913	0.00369839	0.011072	0.00524874	TGFBR2/TGFBR1/NOS3/MDM2	4
BP	GO:0060964	regulation of gene silencing by miRNA	113/17913	0.00369839	0.011072	0.00524874	TGFB1/ESR1/PPARG/EGFR	4
BP	GO:0061098	positive regulation of protein tyrosine kinase activity	56/17913	0.00377661	0.0112973	0.00535555	WNT3A/PTPN1/ERBB3	3
BP	GO:0000280	nuclear division	357/17913	0.00386489	0.0115523	0.00547644	TGFB1/CHEK1/RB1/CCNB1/CHEK2/HSF1/IGF2	7
BP	GO:0017015	regulation of transforming growth factor beta receptor signaling pathway	115/17913	0.00393755	0.0116835	0.00553864	TGFB1/TGFBR2/TGFBR1/CAV1	4
BP	GO:0051153	regulation of striated muscle cell differentiation	115/17913	0.00393755	0.0116835	0.00553864	TGFB1/WNT3A/BCL2/MTOR	4
BP	GO:0022029	telencephalon cell migration	57/17913	0.00397043	0.0116835	0.00553864	CTNNB1/EGFR/DRD2	3
BP	GO:0090183	regulation of kidney development	57/17913	0.00397043	0.0116835	0.00553864	CTNNB1/TGFB1/MYC	3
BP	GO:1903428	positive regulation of reactive oxygen species biosynthetic process	57/17913	0.00397043	0.0116835	0.00553864	HSP90AA1/ICAM1/MTOR	3
BP	GO:0003198	epithelial to mesenchymal transition involved in endocardial cushion formation	17/17913	0.00397306	0.0116835	0.00553864	TGFBR2/TGFBR1	2
BP	GO:0010224	response to UV-B	17/17913	0.00397306	0.0116835	0.00553864	RELA/BCL2	2
BP	GO:0017085	response to insecticide	17/17913	0.00397306	0.0116835	0.00553864	CCNB1/HSF1	2
BP	GO:0030540	female genitalia development	17/17913	0.00397306	0.0116835	0.00553864	ESR1/TP63	2
BP	GO:0032740	positive regulation of interleukin-17 production	17/17913	0.00397306	0.0116835	0.00553864	TGFB1/IL6	2
BP	GO:0032966	negative regulation of collagen biosynthetic process	17/17913	0.00397306	0.0116835	0.00553864	PPARG/IL6	2
BP	GO:0033145	positive regulation of intracellular steroid hormone receptor signaling pathway	17/17913	0.00397306	0.0116835	0.00553864	AR/PARP1	2
BP	GO:0042953	lipoprotein transport	17/17913	0.00397306	0.0116835	0.00553864	PPARG/APOB	2
BP	GO:0043373	CD4-positive, alpha-beta T cell lineage commitment	17/17913	0.00397306	0.0116835	0.00553864	IL6/MTOR	2
BP	GO:0044872	lipoprotein localization	17/17913	0.00397306	0.0116835	0.00553864	PPARG/APOB	2
BP	GO:0060438	trachea development	17/17913	0.00397306	0.0116835	0.00553864	CTNNB1/TGFBR2	2
BP	GO:0061298	retina vasculature development in camera-type eye	17/17913	0.00397306	0.0116835	0.00553864	CYP1B1/HIF1A	2
BP	GO:0070885	negative regulation of calcineurin-NFAT signaling cascade	17/17913	0.00397306	0.0116835	0.00553864	GSK3B/MTOR	2
BP	GO:0106057	negative regulation of calcineurin-mediated signaling	17/17913	0.00397306	0.0116835	0.00553864	GSK3B/MTOR	2
BP	GO:1904948	midbrain dopaminergic neuron differentiation	17/17913	0.00397306	0.0116835	0.00553864	CTNNB1/WNT3A	2
BP	GO:1904996	positive regulation of leukocyte adhesion to vascular endothelial cell	17/17913	0.00397306	0.0116835	0.00553864	RELA/ICAM1	2
BP	GO:0032273	positive regulation of protein polymerization	116/17913	0.00406097	0.0119328	0.00565683	HSP90AA1/ICAM1/PRKCE/MTOR	4
BP	GO:0009156	ribonucleoside monophosphate biosynthetic process	188/17913	0.00406749	0.0119428	0.00566154	TGFB1/EIF6/HIF1A/PARP1/HK2	5
BP	GO:0016311	dephosphorylation	458/17913	0.00411014	0.0120587	0.00571651	TGFB1/PTPN1/GSK3B/IKBKB/BCL2/IGFBP3/DRD2/MTOR	8
BP	GO:0046626	regulation of insulin receptor signaling pathway	58/17913	0.00417021	0.0121998	0.00578339	PTPN1/RELA/IGF2	3
BP	GO:0060043	regulation of cardiac muscle cell proliferation	58/17913	0.00417021	0.0121998	0.00578339	TGFBR2/TGFBR1/CCNB1	3
BP	GO:0070527	platelet aggregation	58/17913	0.00417021	0.0121998	0.00578339	WNT3A/PRKCA/HSPB1	3
BP	GO:0001952	regulation of cell-matrix adhesion	117/17913	0.00418698	0.0121998	0.00578339	GSK3B/BCL2/PLAU/RASA1	4
BP	GO:0045727	positive regulation of translation	117/17913	0.00418698	0.0121998	0.00578339	EIF6/IL6/ERBB2/MTOR	4
BP	GO:0048706	embryonic skeletal system development	117/17913	0.00418698	0.0121998	0.00578339	CTNNB1/TGFBR2/TGFBR1/RUNX2	4
BP	GO:0060147	regulation of posttranscriptional gene silencing	117/17913	0.00418698	0.0121998	0.00578339	TGFB1/ESR1/PPARG/EGFR	4
BP	GO:0060966	regulation of gene silencing by RNA	117/17913	0.00418698	0.0121998	0.00578339	TGFB1/ESR1/PPARG/EGFR	4
BP	GO:1903844	regulation of cellular response to transforming growth factor beta stimulus	117/17913	0.00418698	0.0121998	0.00578339	TGFB1/TGFBR2/TGFBR1/CAV1	4
BP	GO:0031647	regulation of protein stability	272/17913	0.00420505	0.0122431	0.00580391	HSP90AA1/BCL2/CASP3/SREBF1/CHEK2/MDM2	6
BP	GO:0001947	heart looping	59/17913	0.004376	0.0126924	0.00601691	TGFBR2/WNT3A/HIF1A	3
BP	GO:0033692	cellular polysaccharide biosynthetic process	59/17913	0.004376	0.0126924	0.00601691	GSK3B/IGF2/MTOR	3
BP	GO:0061900	glial cell activation	59/17913	0.004376	0.0126924	0.00601691	EGFR/IL6/APP	3
BP	GO:0120193	tight junction organization	59/17913	0.004376	0.0126924	0.00601691	TGFBR1/PRKACA/IKBKB	3
BP	GO:2000351	regulation of endothelial cell apoptotic process	59/17913	0.004376	0.0126924	0.00601691	ICAM1/AKR1C3/NFE2L2	3
BP	GO:0002793	positive regulation of peptide secretion	275/17913	0.00443442	0.0128101	0.00607271	TGFB1/EGFR/IL6/HIF1A/PRKCE/DRD2	6
BP	GO:1903311	regulation of mRNA metabolic process	275/17913	0.00443442	0.0128101	0.00607271	PSMD3/PRKCA/HSPB1/CCNB1/HSF1/MTOR	6
BP	GO:0045732	positive regulation of protein catabolic process	192/17913	0.00444598	0.0128101	0.00607271	HSP90AA1/GSK3B/CAV1/NFE2L2/MDM2	5
BP	GO:0071897	DNA biosynthetic process	192/17913	0.00444598	0.0128101	0.00607271	CTNNB1/HSP90AA1/PPARG/MYC/PCNA	5
BP	GO:0010713	negative regulation of collagen metabolic process	18/17913	0.0044535	0.0128101	0.00607271	PPARG/IL6	2
BP	GO:0031065	positive regulation of histone deacetylation	18/17913	0.0044535	0.0128101	0.00607271	TGFB1/SREBF1	2
BP	GO:0031293	membrane protein intracellular domain proteolysis	18/17913	0.0044535	0.0128101	0.00607271	TGFB1/RELA	2
BP	GO:0036342	post-anal tail morphogenesis	18/17913	0.0044535	0.0128101	0.00607271	WNT3A/TP63	2
BP	GO:0038083	peptidyl-tyrosine autophosphorylation	18/17913	0.0044535	0.0128101	0.00607271	EGFR/CAV1	2
BP	GO:0042789	mRNA transcription by RNA polymerase II	18/17913	0.0044535	0.0128101	0.00607271	SREBF1/HIF1A	2
BP	GO:0043011	myeloid dendritic cell differentiation	18/17913	0.0044535	0.0128101	0.00607271	TGFB1/TGFBR2	2
BP	GO:0048562	embryonic organ morphogenesis	276/17913	0.0045129	0.0129712	0.00614907	CTNNB1/TGFBR2/TGFBR1/WNT3A/HIF1A/RUNX2	6
BP	GO:0001838	embryonic epithelial tube formation	120/17913	0.00458083	0.0131565	0.00623694	CTNNB1/TGFB1/PRKACA/HIF1A	4
BP	GO:0021885	forebrain cell migration	60/17913	0.00458785	0.0131569	0.00623711	CTNNB1/EGFR/DRD2	3
BP	GO:0051785	positive regulation of nuclear division	60/17913	0.00458785	0.0131569	0.00623711	TGFB1/RB1/IGF2	3
BP	GO:0016051	carbohydrate biosynthetic process	194/17913	0.00464436	0.0133089	0.00630919	TGFB1/GSK3B/AKR1B1/IGF2/MTOR	5
BP	GO:0002687	positive regulation of leukocyte migration	121/17913	0.00471747	0.0134679	0.00638454	TGFB1/ICAM1/IL6/APP	4
BP	GO:0046718	viral entry into host cell	121/17913	0.00471747	0.0134679	0.00638454	DPP4/ICAM1/EGFR/CAV1	4
BP	GO:0055007	cardiac muscle cell differentiation	121/17913	0.00471747	0.0134679	0.00638454	TGFB1/WNT3A/CCNB1/MTOR	4
BP	GO:0090101	negative regulation of transmembrane receptor protein serine/threonine kinase signaling pathway	121/17913	0.00471747	0.0134679	0.00638454	TGFB1/TGFBR2/TGFBR1/CAV1	4
BP	GO:1903038	negative regulation of leukocyte cell-cell adhesion	121/17913	0.00471747	0.0134679	0.00638454	TGFB1/CASP3/ERBB2/IRF1	4
BP	GO:0002753	cytoplasmic pattern recognition receptor signaling pathway	61/17913	0.00480582	0.0136588	0.00647505	RELA/NFKBIA/CASP8	3
BP	GO:0008088	axo-dendritic transport	61/17913	0.00480582	0.0136588	0.00647505	HIF1A/HSPB1/APP	3
BP	GO:0016575	histone deacetylation	61/17913	0.00480582	0.0136588	0.00647505	TGFB1/MAPK8/SREBF1	3
BP	GO:0032922	circadian regulation of gene expression	61/17913	0.00480582	0.0136588	0.00647505	NCOA2/AHR/DRD2	3
BP	GO:0046888	negative regulation of hormone secretion	61/17913	0.00480582	0.0136588	0.00647505	SREBF1/KLF7/DRD2	3
BP	GO:1904377	positive regulation of protein localization to cell periphery	61/17913	0.00480582	0.0136588	0.00647505	WNT3A/EGFR/PRKCE	3
BP	GO:0009124	nucleoside monophosphate biosynthetic process	196/17913	0.00484896	0.013761	0.00652347	TGFB1/EIF6/HIF1A/PARP1/HK2	5
BP	GO:0031396	regulation of protein ubiquitination	196/17913	0.00484896	0.013761	0.00652347	TGFBR1/HSP90AA1/CAV1/PRKCE/MTOR	5
BP	GO:0042552	myelination	122/17913	0.00485682	0.013773	0.00652919	CTNNB1/TGFB1/ERBB2/MTOR	4
BP	GO:0010523	negative regulation of calcium ion transport into cytosol	19/17913	0.0049594	0.0139396	0.00660818	TGFB1/BCL2	2
BP	GO:0010544	negative regulation of platelet activation	19/17913	0.0049594	0.0139396	0.00660818	F2/NOS3	2
BP	GO:0015669	gas transport	19/17913	0.0049594	0.0139396	0.00660818	CA2/MYC	2
BP	GO:0031281	positive regulation of cyclase activity	19/17913	0.0049594	0.0139396	0.00660818	MAPK8/NOS3	2
BP	GO:0032026	response to magnesium ion	19/17913	0.0049594	0.0139396	0.00660818	CCND1/MDM2	2
BP	GO:0032331	negative regulation of chondrocyte differentiation	19/17913	0.0049594	0.0139396	0.00660818	CTNNB1/TGFBR1	2
BP	GO:0032332	positive regulation of chondrocyte differentiation	19/17913	0.0049594	0.0139396	0.00660818	RELA/RUNX2	2
BP	GO:0032495	response to muramyl dipeptide	19/17913	0.0049594	0.0139396	0.00660818	RELA/NFKBIA	2
BP	GO:0034138	toll-like receptor 3 signaling pathway	19/17913	0.0049594	0.0139396	0.00660818	CASP8/CAV1	2
BP	GO:0051412	response to corticosterone	19/17913	0.0049594	0.0139396	0.00660818	CCND1/FOS	2
BP	GO:0060252	positive regulation of glial cell proliferation	19/17913	0.0049594	0.0139396	0.00660818	IL6/MTOR	2
BP	GO:1902074	response to salt	19/17913	0.0049594	0.0139396	0.00660818	TGFB1/HSF1	2
BP	GO:0042391	regulation of membrane potential	374/17913	0.0049723	0.0139656	0.00662049	GSK3B/CHRNA7/BCL2/CAV1/PARP1/DRD2/APP	7
BP	GO:0009855	determination of bilateral symmetry	123/17913	0.00499891	0.0140197	0.00664615	CTNNB1/TGFBR2/WNT3A/HIF1A	4
BP	GO:0034620	cellular response to unfolded protein	123/17913	0.00499891	0.0140197	0.00664615	PTPN1/CCND1/NFE2L2/HSF1	4
BP	GO:0035249	synaptic transmission, glutamatergic	62/17913	0.00502995	0.0140654	0.00666781	GRIA2/EGFR/DRD2	3
BP	GO:0043550	regulation of lipid kinase activity	62/17913	0.00502995	0.0140654	0.00666781	TGFB1/F2/RB1	3
BP	GO:0045739	positive regulation of DNA repair	62/17913	0.00502995	0.0140654	0.00666781	EGFR/PARP1/PCNA	3
BP	GO:2001244	positive regulation of intrinsic apoptotic signaling pathway	62/17913	0.00502995	0.0140654	0.00666781	BCL2/CAV1/MCL1	3
BP	GO:1903050	regulation of proteolysis involved in cellular protein catabolic process	198/17913	0.0050599	0.0141388	0.00670261	PRKACA/GSK3B/CAV1/NFE2L2/MDM2	5
BP	GO:0003158	endothelium development	124/17913	0.00514378	0.0143522	0.00680375	CTNNB1/IKBKB/ICAM1/FASN	4
BP	GO:0009799	specification of symmetry	124/17913	0.00514378	0.0143522	0.00680375	CTNNB1/TGFBR2/WNT3A/HIF1A	4
BP	GO:0035914	skeletal muscle cell differentiation	63/17913	0.00526029	0.0146666	0.00695278	WNT3A/RB1/FOS	3
BP	GO:0007254	JNK cascade	200/17913	0.00527728	0.0147032	0.00697015	PTPN1/MAPK10/MAPK8/EGFR/APP	5
BP	GO:0046887	positive regulation of hormone secretion	125/17913	0.00529143	0.0147319	0.00698374	EGFR/HIF1A/PRKCE/DRD2	4
BP	GO:0010810	regulation of cell-substrate adhesion	201/17913	0.00538842	0.014991	0.00710656	GSK3B/BCL2/PLAU/RASA1/PRKCE	5
BP	GO:0060627	regulation of vesicle-mediated transport	480/17913	0.00542985	0.0150833	0.00715033	TGFB1/WNT3A/PTPN1/PPARG/GSK3B/CHRM2/CAV1/DRD2	8
BP	GO:0007272	ensheathment of neurons	126/17913	0.0054419	0.0150833	0.00715033	CTNNB1/TGFB1/ERBB2/MTOR	4
BP	GO:0008366	axon ensheathment	126/17913	0.0054419	0.0150833	0.00715033	CTNNB1/TGFB1/ERBB2/MTOR	4
BP	GO:0048489	synaptic vesicle transport	126/17913	0.0054419	0.0150833	0.00715033	CTNNB1/GSK3B/CHRM2/DRD2	4
BP	GO:0097480	establishment of synaptic vesicle localization	126/17913	0.0054419	0.0150833	0.00715033	CTNNB1/GSK3B/CHRM2/DRD2	4
BP	GO:0046034	ATP metabolic process	287/17913	0.00544531	0.0150833	0.00715033	TGFB1/EIF6/HIF1A/CCNB1/PARP1/HK2	6
BP	GO:0010869	regulation of receptor biosynthetic process	20/17913	0.00549049	0.0151274	0.00717122	PPARG/HIF1A	2
BP	GO:0043586	tongue development	20/17913	0.00549049	0.0151274	0.00717122	CTNNB1/EGFR	2
BP	GO:0060602	branch elongation of an epithelium	20/17913	0.00549049	0.0151274	0.00717122	TGFB1/ESR1	2
BP	GO:1903204	negative regulation of oxidative stress-induced neuron death	20/17913	0.00549049	0.0151274	0.00717122	CTNNB1/HIF1A	2
BP	GO:1903599	positive regulation of autophagy of mitochondrion	20/17913	0.00549049	0.0151274	0.00717122	HIF1A/HK2	2
BP	GO:2000380	regulation of mesoderm development	20/17913	0.00549049	0.0151274	0.00717122	WNT3A/TP63	2
BP	GO:0015909	long-chain fatty acid transport	64/17913	0.00549689	0.0151274	0.00717122	PPARG/ACACA/DRD2	3
BP	GO:0061371	determination of heart left/right asymmetry	64/17913	0.00549689	0.0151274	0.00717122	TGFBR2/WNT3A/HIF1A	3
BP	GO:0071230	cellular response to amino acid stimulus	64/17913	0.00549689	0.0151274	0.00717122	EGFR/HSF1/MTOR	3
BP	GO:0060078	regulation of postsynaptic membrane potential	127/17913	0.0055952	0.0153868	0.00729421	GSK3B/CHRNA7/DRD2/APP	4
BP	GO:0048705	skeletal system morphogenesis	204/17913	0.00573177	0.015694	0.00743984	CTNNB1/TGFB1/TGFBR2/TGFBR1/RUNX2	5
BP	GO:0003143	embryonic heart tube morphogenesis	65/17913	0.0057398	0.015694	0.00743984	TGFBR2/WNT3A/HIF1A	3
BP	GO:0014823	response to activity	65/17913	0.0057398	0.015694	0.00743984	HIF1A/HSF1/MTOR	3
BP	GO:0032945	negative regulation of mononuclear cell proliferation	65/17913	0.0057398	0.015694	0.00743984	TGFB1/CASP3/ERBB2	3
BP	GO:0035924	cellular response to vascular endothelial growth factor stimulus	65/17913	0.0057398	0.015694	0.00743984	RELA/VCAM1/HSPB1	3
BP	GO:0050672	negative regulation of lymphocyte proliferation	65/17913	0.0057398	0.015694	0.00743984	TGFB1/CASP3/ERBB2	3
BP	GO:0071242	cellular response to ammonium ion	65/17913	0.0057398	0.015694	0.00743984	CHRM2/CHRNA7/CASP3	3
BP	GO:0072577	endothelial cell apoptotic process	65/17913	0.0057398	0.015694	0.00743984	ICAM1/AKR1C3/NFE2L2	3
BP	GO:0008286	insulin receptor signaling pathway	128/17913	0.00575137	0.0157031	0.00744417	PTPN1/RELA/SREBF1/IGF2	4
BP	GO:0072175	epithelial tube formation	128/17913	0.00575137	0.0157031	0.00744417	CTNNB1/TGFB1/PRKACA/HIF1A	4
BP	GO:0030833	regulation of actin filament polymerization	129/17913	0.00591042	0.0161259	0.00764457	ICAM1/RASA1/PRKCE/MTOR	4
BP	GO:1900076	regulation of cellular response to insulin stimulus	66/17913	0.00598906	0.0163105	0.0077321	PTPN1/RELA/IGF2	3
BP	GO:2000573	positive regulation of DNA biosynthetic process	66/17913	0.00598906	0.0163105	0.0077321	CTNNB1/HSP90AA1/MYC	3
BP	GO:0015849	organic acid transport	293/17913	0.0060098	0.0163105	0.0077321	PPARG/NCOA2/NCOA1/AKR1C1/ACACA/DRD2	6
BP	GO:0046942	carboxylic acid transport	293/17913	0.0060098	0.0163105	0.0077321	PPARG/NCOA2/NCOA1/AKR1C1/ACACA/DRD2	6
BP	GO:0007063	regulation of sister chromatid cohesion	21/17913	0.00604647	0.0163105	0.0077321	CTNNB1/RB1	2
BP	GO:0030728	ovulation	21/17913	0.00604647	0.0163105	0.0077321	PGR/NOS3	2
BP	GO:0032469	endoplasmic reticulum calcium ion homeostasis	21/17913	0.00604647	0.0163105	0.0077321	BCL2/APP	2
BP	GO:0035162	embryonic hemopoiesis	21/17913	0.00604647	0.0163105	0.0077321	TGFBR2/HIF1A	2
BP	GO:0036499	PERK-mediated unfolded protein response	21/17913	0.00604647	0.0163105	0.0077321	PTPN1/NFE2L2	2
BP	GO:0048485	sympathetic nervous system development	21/17913	0.00604647	0.0163105	0.0077321	CTNNB1/TP63	2
BP	GO:0051900	regulation of mitochondrial depolarization	21/17913	0.00604647	0.0163105	0.0077321	BCL2/PARP1	2
BP	GO:0055093	response to hyperoxia	21/17913	0.00604647	0.0163105	0.0077321	PPARG/CAV1	2
BP	GO:0071498	cellular response to fluid shear stress	21/17913	0.00604647	0.0163105	0.0077321	CA2/NFE2L2	2
BP	GO:0097709	connective tissue replacement	21/17913	0.00604647	0.0163105	0.0077321	TGFB1/HIF1A	2
BP	GO:2000144	positive regulation of DNA-templated transcription, initiation	21/17913	0.00604647	0.0163105	0.0077321	CTNNB1/ESR1	2
BP	GO:2000737	negative regulation of stem cell differentiation	21/17913	0.00604647	0.0163105	0.0077321	WNT3A/NFE2L2	2
BP	GO:0007224	smoothened signaling pathway	131/17913	0.00623727	0.0168133	0.00797046	TGFBR2/PRKACA/RB1/RUNX2	4
BP	GO:0051250	negative regulation of lymphocyte activation	132/17913	0.00640511	0.0172523	0.00817855	TGFB1/CASP3/ERBB2/IRF1	4
BP	GO:0032956	regulation of actin cytoskeleton organization	297/17913	0.00640915	0.0172523	0.00817855	TGFB1/TGFBR1/ICAM1/RASA1/PRKCE/MTOR	6
BP	GO:0007411	axon guidance	210/17913	0.00646436	0.0173886	0.00824319	WNT3A/PRKCA/ERBB2/KLF7/APP	5
BP	GO:0050891	multicellular organismal water homeostasis	68/17913	0.00650679	0.0174658	0.00827979	PRKACA/AKR1B1/TP63	3
BP	GO:0060038	cardiac muscle cell proliferation	68/17913	0.00650679	0.0174658	0.00827979	TGFBR2/TGFBR1/CCNB1	3
BP	GO:1903524	positive regulation of blood circulation	68/17913	0.00650679	0.0174658	0.00827979	ICAM1/EGFR/CAV1	3
BP	GO:0006582	melanin metabolic process	22/17913	0.00662705	0.0176152	0.0083506	BCL2/TYR	2
BP	GO:0009235	cobalamin metabolic process	22/17913	0.00662705	0.0176152	0.0083506	PRSS1/ABCC1	2
BP	GO:0010226	response to lithium ion	22/17913	0.00662705	0.0176152	0.0083506	ACTA1/CDH1	2
BP	GO:0033233	regulation of protein sumoylation	22/17913	0.00662705	0.0176152	0.0083506	CTNNB1/RELA	2
BP	GO:0035584	calcium-mediated signaling using intracellular calcium source	22/17913	0.00662705	0.0176152	0.0083506	PRKACA/VCAM1	2
BP	GO:0035809	regulation of urine volume	22/17913	0.00662705	0.0176152	0.0083506	AKR1B1/DRD2	2
BP	GO:0036037	CD8-positive, alpha-beta T cell activation	22/17913	0.00662705	0.0176152	0.0083506	BCL2/IRF1	2
BP	GO:0044342	type B pancreatic cell proliferation	22/17913	0.00662705	0.0176152	0.0083506	WNT3A/IGFBP3	2
BP	GO:0045943	positive regulation of transcription by RNA polymerase I	22/17913	0.00662705	0.0176152	0.0083506	ERBB2/MTOR	2
BP	GO:0046716	muscle cell cellular homeostasis	22/17913	0.00662705	0.0176152	0.0083506	TGFB1/HIF1A	2
BP	GO:0048714	positive regulation of oligodendrocyte differentiation	22/17913	0.00662705	0.0176152	0.0083506	PPARG/MTOR	2
BP	GO:0090312	positive regulation of protein deacetylation	22/17913	0.00662705	0.0176152	0.0083506	TGFB1/SREBF1	2
BP	GO:1903429	regulation of cell maturation	22/17913	0.00662705	0.0176152	0.0083506	BCL2/MTOR	2
BP	GO:2000810	regulation of bicellular tight junction assembly	22/17913	0.00662705	0.0176152	0.0083506	PRKACA/IKBKB	2
BP	GO:0048285	organelle fission	395/17913	0.00665281	0.0176714	0.00837724	TGFB1/CHEK1/RB1/CCNB1/CHEK2/HSF1/IGF2	7
BP	GO:0097485	neuron projection guidance	212/17913	0.00672253	0.0178442	0.00845914	WNT3A/PRKCA/ERBB2/KLF7/APP	5
BP	GO:0031644	regulation of neurological system process	134/17913	0.00674975	0.017904	0.00848749	CHRNA7/NOS3/APP/MTOR	4
BP	GO:0007422	peripheral nervous system development	69/17913	0.00677535	0.0179469	0.00850785	RELA/ERBB2/ERBB3	3
BP	GO:0033077	T cell differentiation in thymus	69/17913	0.00677535	0.0179469	0.00850785	CTNNB1/BCL2/ERBB2	3
BP	GO:0002446	neutrophil mediated immunity	499/17913	0.00681189	0.0180312	0.0085478	HSP90AA1/F2/OLR1/ALOX5/PSMD3/PLAU/IL6/CTSD	8
BP	GO:0006898	receptor-mediated endocytosis	301/17913	0.00682751	0.01806	0.00856147	TGFBR2/WNT3A/HSP90AA1/APOB/CAV1/DRD2	6
BP	GO:0009150	purine ribonucleotide metabolic process	500/17913	0.00689138	0.0182163	0.00863558	TGFB1/FASN/EIF6/HIF1A/ACACA/CCNB1/PARP1/HK2	8
BP	GO:0035967	cellular response to topologically incorrect protein	135/17913	0.00692659	0.0182841	0.00866769	PTPN1/CCND1/NFE2L2/HSF1	4
BP	GO:0090263	positive regulation of canonical Wnt signaling pathway	135/17913	0.00692659	0.0182841	0.00866769	WNT3A/PSMD3/EGFR/CAV1	4
BP	GO:0006913	nucleocytoplasmic transport	302/17913	0.00693513	0.018294	0.00867238	CDH1/TGFB1/PRKACA/GSK3B/NFKBIA/MDM2	6
BP	GO:0033045	regulation of sister chromatid segregation	70/17913	0.00705042	0.0185852	0.00881046	CTNNB1/RB1/CCNB1	3
BP	GO:0090092	regulation of transmembrane receptor protein serine/threonine kinase signaling pathway	215/17913	0.00712323	0.0187642	0.00889531	TGFB1/TGFBR2/TGFBR1/CAV1/PARP1	5
BP	GO:0006359	regulation of transcription by RNA polymerase III	23/17913	0.00723194	0.018946	0.00898147	AR/MTOR	2
BP	GO:0007617	mating behavior	23/17913	0.00723194	0.018946	0.00898147	NCOA1/APP	2
BP	GO:0009404	toxin metabolic process	23/17913	0.00723194	0.018946	0.00898147	CYP1B1/NFE2L2	2
BP	GO:0030539	male genitalia development	23/17913	0.00723194	0.018946	0.00898147	CTNNB1/AR	2
BP	GO:0051882	mitochondrial depolarization	23/17913	0.00723194	0.018946	0.00898147	BCL2/PARP1	2
BP	GO:0072215	regulation of metanephros development	23/17913	0.00723194	0.018946	0.00898147	CTNNB1/MYC	2
BP	GO:1902254	negative regulation of intrinsic apoptotic signaling pathway by p53 class mediator	23/17913	0.00723194	0.018946	0.00898147	BCL2/MDM2	2
BP	GO:2000637	positive regulation of gene silencing by miRNA	23/17913	0.00723194	0.018946	0.00898147	TGFB1/EGFR	2
BP	GO:0016358	dendrite development	216/17913	0.00726043	0.0190075	0.00901064	GSK3B/CHRNA7/KLF7/APP/MTOR	5
BP	GO:0051169	nuclear transport	305/17913	0.00726539	0.0190075	0.00901064	CDH1/TGFB1/PRKACA/GSK3B/NFKBIA/MDM2	6
BP	GO:0097479	synaptic vesicle localization	137/17913	0.00728941	0.0190443	0.00902806	CTNNB1/GSK3B/CHRM2/DRD2	4
BP	GO:2000058	regulation of ubiquitin-dependent protein catabolic process	137/17913	0.00728941	0.0190443	0.00902806	GSK3B/CAV1/NFE2L2/MDM2	4
BP	GO:0001960	negative regulation of cytokine-mediated signaling pathway	71/17913	0.00733204	0.0190513	0.0090314	PPARG/IL6/CAV1	3
BP	GO:0005977	glycogen metabolic process	71/17913	0.00733204	0.0190513	0.0090314	GSK3B/IGF2/MTOR	3
BP	GO:0006305	DNA alkylation	71/17913	0.00733204	0.0190513	0.0090314	FOS/MYC/PARP1	3
BP	GO:0006306	DNA methylation	71/17913	0.00733204	0.0190513	0.0090314	FOS/MYC/PARP1	3
BP	GO:0034121	regulation of toll-like receptor signaling pathway	71/17913	0.00733204	0.0190513	0.0090314	ESR1/CAV1/IRF1	3
BP	GO:0070664	negative regulation of leukocyte proliferation	71/17913	0.00733204	0.0190513	0.0090314	TGFB1/CASP3/ERBB2	3
BP	GO:1901983	regulation of protein acetylation	71/17913	0.00733204	0.0190513	0.0090314	TGFB1/GSK3B/CHEK1	3
BP	GO:2000300	regulation of synaptic vesicle exocytosis	71/17913	0.00733204	0.0190513	0.0090314	GSK3B/CHRM2/DRD2	3
BP	GO:0014065	phosphatidylinositol 3-kinase signaling	138/17913	0.00747544	0.0194107	0.00920178	F2/EGFR/ERBB2/ERBB3	4
BP	GO:0006073	cellular glucan metabolic process	72/17913	0.00762025	0.019733	0.00935457	GSK3B/IGF2/MTOR	3
BP	GO:0032413	negative regulation of ion transmembrane transporter activity	72/17913	0.00762025	0.019733	0.00935457	CAV1/PRKCE/DRD2	3
BP	GO:0044042	glucan metabolic process	72/17913	0.00762025	0.019733	0.00935457	GSK3B/IGF2/MTOR	3
BP	GO:2000779	regulation of double-strand break repair	72/17913	0.00762025	0.019733	0.00935457	CHEK1/PARP1/HSF1	3
BP	GO:0045580	regulation of T cell differentiation	139/17913	0.00766458	0.0198209	0.00939625	TGFB1/TGFBR2/ERBB2/IRF1	4
BP	GO:0060968	regulation of gene silencing	139/17913	0.00766458	0.0198209	0.00939625	TGFB1/ESR1/PPARG/EGFR	4
BP	GO:0017038	protein import	140/17913	0.00785685	0.020124	0.00953993	CDH1/TGFB1/HSP90AA1/NFKBIA	4
BP	GO:0072073	kidney epithelium development	140/17913	0.00785685	0.020124	0.00953993	CTNNB1/TGFB1/BCL2/MYC	4
BP	GO:0002092	positive regulation of receptor internalization	24/17913	0.00786087	0.020124	0.00953993	WNT3A/DRD2	2
BP	GO:0003181	atrioventricular valve morphogenesis	24/17913	0.00786087	0.020124	0.00953993	TGFBR2/MDM2	2
BP	GO:0003272	endocardial cushion formation	24/17913	0.00786087	0.020124	0.00953993	TGFBR2/TGFBR1	2
BP	GO:0021904	dorsal/ventral neural tube patterning	24/17913	0.00786087	0.020124	0.00953993	WNT3A/PRKACA	2
BP	GO:0032800	receptor biosynthetic process	24/17913	0.00786087	0.020124	0.00953993	PPARG/HIF1A	2
BP	GO:0042481	regulation of odontogenesis	24/17913	0.00786087	0.020124	0.00953993	TGFB1/RUNX2	2
BP	GO:0043567	regulation of insulin-like growth factor receptor signaling pathway	24/17913	0.00786087	0.020124	0.00953993	AR/IGFBP3	2
BP	GO:0044346	fibroblast apoptotic process	24/17913	0.00786087	0.020124	0.00953993	TP63/MYC	2
BP	GO:0051984	positive regulation of chromosome segregation	24/17913	0.00786087	0.020124	0.00953993	RB1/CCNB1	2
BP	GO:0060148	positive regulation of posttranscriptional gene silencing	24/17913	0.00786087	0.020124	0.00953993	TGFB1/EGFR	2
BP	GO:0062009	secondary palate development	24/17913	0.00786087	0.020124	0.00953993	TGFBR2/WNT3A	2
BP	GO:0086064	cell communication by electrical coupling involved in cardiac conduction	24/17913	0.00786087	0.020124	0.00953993	PRKACA/CAV1	2
BP	GO:0150078	positive regulation of neuroinflammatory response	24/17913	0.00786087	0.020124	0.00953993	IL6/APP	2
BP	GO:0021536	diencephalon development	73/17913	0.00791508	0.0202357	0.00959285	CDH1/NCOA1/DRD2	3
BP	GO:0061045	negative regulation of wound healing	73/17913	0.00791508	0.0202357	0.00959285	F2/PLAU/NOS3	3
BP	GO:0060070	canonical Wnt signaling pathway	311/17913	0.0079599	0.0203366	0.00964072	CTNNB1/WNT3A/GSK3B/PSMD3/EGFR/CAV1	6
BP	GO:0051053	negative regulation of DNA metabolic process	141/17913	0.00805226	0.0205589	0.00974606	PPARG/PARP1/CHEK2/HSF1	4
BP	GO:0006469	negative regulation of protein kinase activity	222/17913	0.00812268	0.0207248	0.00982471	PTPN1/CASP3/RB1/CAV1/HSPB1	5
BP	GO:0021675	nerve development	74/17913	0.00821657	0.0209224	0.00991839	CTNNB1/VCAM1/ERBB3	3
BP	GO:0030104	water homeostasis	74/17913	0.00821657	0.0209224	0.00991839	PRKACA/AKR1B1/TP63	3
BP	GO:0032481	positive regulation of type I interferon production	74/17913	0.00821657	0.0209224	0.00991839	CTNNB1/RELA/IRF1	3
BP	GO:0009205	purine ribonucleoside triphosphate metabolic process	314/17913	0.00832458	0.0211833	0.0100421	TGFB1/EIF6/HIF1A/CCNB1/PARP1/HK2	6
BP	GO:0032535	regulation of cellular component size	315/17913	0.00844877	0.021485	0.0101851	WNT3A/GSK3B/ICAM1/RASA1/PRKCE/MTOR	6
BP	GO:0030194	positive regulation of blood coagulation	25/17913	0.00851354	0.0215064	0.0101953	F2/NFE2L2	2
BP	GO:0035235	ionotropic glutamate receptor signaling pathway	25/17913	0.00851354	0.0215064	0.0101953	GRIA2/APP	2
BP	GO:0035640	exploration behavior	25/17913	0.00851354	0.0215064	0.0101953	DPP4/PRKCE	2
BP	GO:0042730	fibrinolysis	25/17913	0.00851354	0.0215064	0.0101953	F2/PLAU	2
BP	GO:0045672	positive regulation of osteoclast differentiation	25/17913	0.00851354	0.0215064	0.0101953	CA2/FOS	2
BP	GO:0048169	regulation of long-term neuronal synaptic plasticity	25/17913	0.00851354	0.0215064	0.0101953	DRD2/APP	2
BP	GO:0060669	embryonic placenta morphogenesis	25/17913	0.00851354	0.0215064	0.0101953	NCOA1/IGF2	2
BP	GO:0095500	acetylcholine receptor signaling pathway	25/17913	0.00851354	0.0215064	0.0101953	CHRM2/CHRNA7	2
BP	GO:1900048	positive regulation of hemostasis	25/17913	0.00851354	0.0215064	0.0101953	F2/NFE2L2	2
BP	GO:1903831	signal transduction involved in cellular response to ammonium ion	25/17913	0.00851354	0.0215064	0.0101953	CHRM2/CHRNA7	2
BP	GO:0001937	negative regulation of endothelial cell proliferation	75/17913	0.00852474	0.0215205	0.0102019	TGFBR1/PPARG/CAV1	3
BP	GO:0035148	tube formation	144/17913	0.00865761	0.0218414	0.0103541	CTNNB1/TGFB1/PRKACA/HIF1A	4
BP	GO:0009167	purine ribonucleoside monophosphate metabolic process	317/17913	0.00870114	0.0219368	0.0103993	TGFB1/EIF6/HIF1A/CCNB1/PARP1/HK2	6
BP	GO:0003002	regionalization	318/17913	0.00882934	0.022198	0.0105231	CTNNB1/TGFBR1/WNT3A/PRKACA/AR/TP63	6
BP	GO:0009126	purine nucleoside monophosphate metabolic process	318/17913	0.00882934	0.022198	0.0105231	TGFB1/EIF6/HIF1A/CCNB1/PARP1/HK2	6
BP	GO:0010611	regulation of cardiac muscle hypertrophy	76/17913	0.00883964	0.022198	0.0105231	PRKCA/PARP1/MTOR	3
BP	GO:0031397	negative regulation of protein ubiquitination	76/17913	0.00883964	0.022198	0.0105231	CAV1/PRKCE/MTOR	3
BP	GO:0150076	neuroinflammatory response	76/17913	0.00883964	0.022198	0.0105231	EGFR/IL6/APP	3
BP	GO:1902803	regulation of synaptic vesicle transport	76/17913	0.00883964	0.022198	0.0105231	GSK3B/CHRM2/DRD2	3
BP	GO:0002262	myeloid cell homeostasis	145/17913	0.00886582	0.0222199	0.0105335	CASP3/RB1/IL6/HIF1A	4
BP	GO:0030041	actin filament polymerization	145/17913	0.00886582	0.0222199	0.0105335	ICAM1/RASA1/PRKCE/MTOR	4
BP	GO:0055002	striated muscle cell development	145/17913	0.00886582	0.0222199	0.0105335	ACTA1/BCL2/CCNB1/MTOR	4
BP	GO:0009199	ribonucleoside triphosphate metabolic process	319/17913	0.00895889	0.0224384	0.0106371	TGFB1/EIF6/HIF1A/CCNB1/PARP1/HK2	6
BP	GO:0110053	regulation of actin filament organization	228/17913	0.00905374	0.0226611	0.0107426	TGFBR1/ICAM1/RASA1/PRKCE/MTOR	5
BP	GO:0043524	negative regulation of neuron apoptotic process	146/17913	0.00907729	0.0227051	0.0107635	BCL2/HIF1A/ERBB3/RASA1	4
BP	GO:0030279	negative regulation of ossification	77/17913	0.0091613	0.0227183	0.0107697	TGFB1/BCL2/HIF1A	3
BP	GO:0034109	homotypic cell-cell adhesion	77/17913	0.0091613	0.0227183	0.0107697	WNT3A/PRKCA/HSPB1	3
BP	GO:0060761	negative regulation of response to cytokine stimulus	77/17913	0.0091613	0.0227183	0.0107697	PPARG/IL6/CAV1	3
BP	GO:0061418	regulation of transcription from RNA polymerase II promoter in response to hypoxia	77/17913	0.0091613	0.0227183	0.0107697	PSMD3/HIF1A/NFE2L2	3
BP	GO:0051346	negative regulation of hydrolase activity	420/17913	0.00916822	0.0227183	0.0107697	GSK3B/IKBKB/RAF1/BIRC5/NOS3/MDM2/APP	7
BP	GO:0002507	tolerance induction	26/17913	0.00918968	0.0227183	0.0107697	TGFB1/TGFBR2	2
BP	GO:0003171	atrioventricular valve development	26/17913	0.00918968	0.0227183	0.0107697	TGFBR2/MDM2	2
BP	GO:0031440	regulation of mRNA 3'-end processing	26/17913	0.00918968	0.0227183	0.0107697	CCNB1/HSF1	2
BP	GO:0032967	positive regulation of collagen biosynthetic process	26/17913	0.00918968	0.0227183	0.0107697	TGFB1/F2	2
BP	GO:0033598	mammary gland epithelial cell proliferation	26/17913	0.00918968	0.0227183	0.0107697	ESR1/CCND1	2
BP	GO:0034377	plasma lipoprotein particle assembly	26/17913	0.00918968	0.0227183	0.0107697	PRKACA/APOB	2
BP	GO:0043501	skeletal muscle adaptation	26/17913	0.00918968	0.0227183	0.0107697	ACTA1/MTOR	2
BP	GO:0045992	negative regulation of embryonic development	26/17913	0.00918968	0.0227183	0.0107697	CTNNB1/PRKACA	2
BP	GO:0048668	collateral sprouting	26/17913	0.00918968	0.0227183	0.0107697	WNT3A/APP	2
BP	GO:0050820	positive regulation of coagulation	26/17913	0.00918968	0.0227183	0.0107697	F2/NFE2L2	2
BP	GO:0060914	heart formation	26/17913	0.00918968	0.0227183	0.0107697	CTNNB1/WNT3A	2
BP	GO:0061037	negative regulation of cartilage development	26/17913	0.00918968	0.0227183	0.0107697	CTNNB1/TGFBR1	2
BP	GO:1900027	regulation of ruffle assembly	26/17913	0.00918968	0.0227183	0.0107697	ICAM1/CAV1	2
BP	GO:0009144	purine nucleoside triphosphate metabolic process	321/17913	0.00922209	0.0227836	0.0108007	TGFB1/EIF6/HIF1A/CCNB1/PARP1/HK2	6
BP	GO:0008064	regulation of actin polymerization or depolymerization	147/17913	0.00929202	0.0229416	0.0108756	ICAM1/RASA1/PRKCE/MTOR	4
BP	GO:0008589	regulation of smoothened signaling pathway	78/17913	0.00948973	0.0233692	0.0110783	PRKACA/RB1/RUNX2	3
BP	GO:0016925	protein sumoylation	78/17913	0.00948973	0.0233692	0.0110783	CTNNB1/RELA/MDM2	3
BP	GO:0045913	positive regulation of carbohydrate metabolic process	78/17913	0.00948973	0.0233692	0.0110783	HIF1A/IGF2/PRKCE	3
BP	GO:1903008	organelle disassembly	78/17913	0.00948973	0.0233692	0.0110783	SREBF1/HIF1A/HK2	3
BP	GO:0008277	regulation of G protein-coupled receptor signaling pathway	148/17913	0.00951005	0.023374	0.0110806	F2/PRKCA/DRD2/CALCR	4
BP	GO:0030832	regulation of actin filament length	148/17913	0.00951005	0.023374	0.0110806	ICAM1/RASA1/PRKCE/MTOR	4
BP	GO:1990138	neuron projection extension	148/17913	0.00951005	0.023374	0.0110806	CTNNB1/WNT3A/HSP90AA1/GSK3B	4
BP	GO:0051258	protein polymerization	232/17913	0.00971394	0.0238598	0.0113109	HSP90AA1/ICAM1/RASA1/PRKCE/MTOR	5
BP	GO:0001708	cell fate specification	79/17913	0.00982497	0.0240117	0.0113829	CTNNB1/WNT3A/AR	3
BP	GO:0006476	protein deacetylation	79/17913	0.00982497	0.0240117	0.0113829	TGFB1/MAPK8/SREBF1	3
BP	GO:0010833	telomere maintenance via telomere lengthening	79/17913	0.00982497	0.0240117	0.0113829	CTNNB1/HSP90AA1/PARP1	3
BP	GO:0014743	regulation of muscle hypertrophy	79/17913	0.00982497	0.0240117	0.0113829	PRKCA/PARP1/MTOR	3
BP	GO:0032204	regulation of telomere maintenance	79/17913	0.00982497	0.0240117	0.0113829	CTNNB1/MYC/PARP1	3
BP	GO:0032642	regulation of chemokine production	79/17913	0.00982497	0.0240117	0.0113829	IL6/HIF1A/APP	3
BP	GO:0042509	regulation of tyrosine phosphorylation of STAT protein	79/17913	0.00982497	0.0240117	0.0113829	IL6/CAV1/HSF1	3
BP	GO:0002026	regulation of the force of heart contraction	27/17913	0.00988902	0.0240117	0.0113829	CAV1/NOS3	2
BP	GO:0002063	chondrocyte development	27/17913	0.00988902	0.0240117	0.0113829	TGFBR2/RUNX2	2
BP	GO:0010714	positive regulation of collagen metabolic process	27/17913	0.00988902	0.0240117	0.0113829	TGFB1/F2	2
BP	GO:0035116	embryonic hindlimb morphogenesis	27/17913	0.00988902	0.0240117	0.0113829	CTNNB1/TP63	2
BP	GO:0045686	negative regulation of glial cell differentiation	27/17913	0.00988902	0.0240117	0.0113829	CTNNB1/F2	2
BP	GO:0046640	regulation of alpha-beta T cell proliferation	27/17913	0.00988902	0.0240117	0.0113829	TGFBR2/IRF1	2
BP	GO:0046885	regulation of hormone biosynthetic process	27/17913	0.00988902	0.0240117	0.0113829	AKR1C3/HIF1A	2
BP	GO:0060544	regulation of necroptotic process	27/17913	0.00988902	0.0240117	0.0113829	CASP8/CAV1	2
BP	GO:1905144	response to acetylcholine	27/17913	0.00988902	0.0240117	0.0113829	CHRM2/CHRNA7	2
BP	GO:1905145	cellular response to acetylcholine	27/17913	0.00988902	0.0240117	0.0113829	CHRM2/CHRNA7	2
BP	GO:1905208	negative regulation of cardiocyte differentiation	27/17913	0.00988902	0.0240117	0.0113829	WNT3A/EGFR	2
BP	GO:0022406	membrane docking	150/17913	0.00995604	0.0241591	0.0114528	PRKACA/HSP90AA1/ICAM1/VCAM1	4
BP	GO:0003151	outflow tract morphogenesis	80/17913	0.0101671	0.0246398	0.0116806	CTNNB1/TGFBR2/HIF1A	3
BP	GO:2001023	regulation of response to drug	80/17913	0.0101671	0.0246398	0.0116806	NCOA1/NFE2L2/DRD2	3
BP	GO:0032680	regulation of tumor necrosis factor production	151/17913	0.010184	0.0246653	0.0116927	CHRNA7/HSPB1/HSF1/APP	4
BP	GO:0045682	regulation of epidermis development	81/17913	0.010516	0.0254209	0.0120509	CTNNB1/TP63/KLF7	3
BP	GO:0051899	membrane depolarization	81/17913	0.010516	0.0254209	0.0120509	BCL2/CAV1/PARP1	3
BP	GO:1903533	regulation of protein targeting	81/17913	0.010516	0.0254209	0.0120509	SREBF1/ERBB2/NPEPPS	3
BP	GO:0001516	prostaglandin biosynthetic process	28/17913	0.0106113	0.0254577	0.0120684	PTGS1/AKR1C3	2
BP	GO:0001773	myeloid dendritic cell activation	28/17913	0.0106113	0.0254577	0.0120684	TGFB1/TGFBR2	2
BP	GO:0006972	hyperosmotic response	28/17913	0.0106113	0.0254577	0.0120684	MAPK10/AKR1B1	2
BP	GO:0010165	response to X-ray	28/17913	0.0106113	0.0254577	0.0120684	CASP3/CCND1	2
BP	GO:0036296	response to increased oxygen levels	28/17913	0.0106113	0.0254577	0.0120684	PPARG/CAV1	2
BP	GO:0042533	tumor necrosis factor biosynthetic process	28/17913	0.0106113	0.0254577	0.0120684	HSPB1/APP	2
BP	GO:0042534	regulation of tumor necrosis factor biosynthetic process	28/17913	0.0106113	0.0254577	0.0120684	HSPB1/APP	2
BP	GO:0044030	regulation of DNA methylation	28/17913	0.0106113	0.0254577	0.0120684	MYC/PARP1	2
BP	GO:0046457	prostanoid biosynthetic process	28/17913	0.0106113	0.0254577	0.0120684	PTGS1/AKR1C3	2
BP	GO:0048741	skeletal muscle fiber development	28/17913	0.0106113	0.0254577	0.0120684	ACTA1/BCL2	2
BP	GO:0050685	positive regulation of mRNA processing	28/17913	0.0106113	0.0254577	0.0120684	CCNB1/HSF1	2
BP	GO:0071168	protein localization to chromatin	28/17913	0.0106113	0.0254577	0.0120684	ESR1/RB1	2
BP	GO:0009161	ribonucleoside monophosphate metabolic process	331/17913	0.0106218	0.0254669	0.0120727	TGFB1/EIF6/HIF1A/CCNB1/PARP1/HK2	6
BP	GO:0050729	positive regulation of inflammatory response	153/17913	0.0106502	0.0255029	0.0120898	EGFR/IL6/NFKBIA/APP	4
BP	GO:0071346	cellular response to interferon-gamma	153/17913	0.0106502	0.0255029	0.0120898	PPARG/ICAM1/VCAM1/IRF1	4
BP	GO:0007281	germ cell development	238/17913	0.0107654	0.0257627	0.012213	CTNNB1/PRKACA/BCL2/CCNB1/MTOR	5
BP	GO:0007260	tyrosine phosphorylation of STAT protein	82/17913	0.0108718	0.0259686	0.0123106	IL6/CAV1/HSF1	3
BP	GO:0014855	striated muscle cell proliferation	82/17913	0.0108718	0.0259686	0.0123106	TGFBR2/TGFBR1/CCNB1	3
BP	GO:0045445	myoblast differentiation	82/17913	0.0108718	0.0259686	0.0123106	TGFB1/RB1/IGFBP3	3
BP	GO:0021915	neural tube development	155/17913	0.0111299	0.0265352	0.0125792	TGFB1/WNT3A/PRKACA/HIF1A	4
BP	GO:0032640	tumor necrosis factor production	155/17913	0.0111299	0.0265352	0.0125792	CHRNA7/HSPB1/HSF1/APP	4
BP	GO:1903555	regulation of tumor necrosis factor superfamily cytokine production	155/17913	0.0111299	0.0265352	0.0125792	CHRNA7/HSPB1/HSF1/APP	4
BP	GO:0003073	regulation of systemic arterial blood pressure	83/17913	0.0112346	0.0267013	0.0126579	AR/NOS3/DRD2	3
BP	GO:0010507	negative regulation of autophagy	83/17913	0.0112346	0.0267013	0.0126579	BCL2/MCL1/MTOR	3
BP	GO:0032410	negative regulation of transporter activity	83/17913	0.0112346	0.0267013	0.0126579	CAV1/PRKCE/DRD2	3
BP	GO:0046916	cellular transition metal ion homeostasis	83/17913	0.0112346	0.0267013	0.0126579	HIF1A/MYC/APP	3
BP	GO:1905897	regulation of response to endoplasmic reticulum stress	83/17913	0.0112346	0.0267013	0.0126579	PTPN1/CAV1/NFE2L2	3
BP	GO:0000083	regulation of transcription involved in G1/S transition of mitotic cell cycle	29/17913	0.0113562	0.0267902	0.0127001	RB1/PCNA	2
BP	GO:0008608	attachment of spindle microtubules to kinetochore	29/17913	0.0113562	0.0267902	0.0127001	RB1/CCNB1	2
BP	GO:0010644	cell communication by electrical coupling	29/17913	0.0113562	0.0267902	0.0127001	PRKACA/CAV1	2
BP	GO:0010737	protein kinase A signaling	29/17913	0.0113562	0.0267902	0.0127001	PRKACA/CALCR	2
BP	GO:0010800	positive regulation of peptidyl-threonine phosphorylation	29/17913	0.0113562	0.0267902	0.0127001	TGFB1/APP	2
BP	GO:0035666	TRIF-dependent toll-like receptor signaling pathway	29/17913	0.0113562	0.0267902	0.0127001	IKBKB/CASP8	2
BP	GO:0043457	regulation of cellular respiration	29/17913	0.0113562	0.0267902	0.0127001	HIF1A/CCNB1	2
BP	GO:0046627	negative regulation of insulin receptor signaling pathway	29/17913	0.0113562	0.0267902	0.0127001	PTPN1/RELA	2
BP	GO:0048873	homeostasis of number of cells within a tissue	29/17913	0.0113562	0.0267902	0.0127001	BCL2/NOS3	2
BP	GO:1900117	regulation of execution phase of apoptosis	29/17913	0.0113562	0.0267902	0.0127001	IL6/HSF1	2
BP	GO:1904292	regulation of ERAD pathway	29/17913	0.0113562	0.0267902	0.0127001	CAV1/NFE2L2	2
BP	GO:1904994	regulation of leukocyte adhesion to vascular endothelial cell	29/17913	0.0113562	0.0267902	0.0127001	RELA/ICAM1	2
BP	GO:0009141	nucleoside triphosphate metabolic process	337/17913	0.0115307	0.0271851	0.0128873	TGFB1/EIF6/HIF1A/CCNB1/PARP1/HK2	6
BP	GO:0000018	regulation of DNA recombination	84/17913	0.0116042	0.0272743	0.0129295	TGFB1/CHEK1/PARP1	3
BP	GO:0006626	protein targeting to mitochondrion	84/17913	0.0116042	0.0272743	0.0129295	HSP90AA1/SREBF1/NPEPPS	3
BP	GO:0030838	positive regulation of actin filament polymerization	84/17913	0.0116042	0.0272743	0.0129295	ICAM1/PRKCE/MTOR	3
BP	GO:0048477	oogenesis	84/17913	0.0116042	0.0272743	0.0129295	CTNNB1/BCL2/CCNB1	3
BP	GO:0090100	positive regulation of transmembrane receptor protein serine/threonine kinase signaling pathway	84/17913	0.0116042	0.0272743	0.0129295	TGFB1/TGFBR1/PARP1	3
BP	GO:0002244	hematopoietic progenitor cell differentiation	158/17913	0.0118753	0.0278599	0.0132071	TGFB1/BCL2/PSMD3/NFE2L2	4
BP	GO:0002285	lymphocyte activation involved in immune response	158/17913	0.0118753	0.0278599	0.0132071	TGFB1/ICAM1/IL6/MTOR	4
BP	GO:0043488	regulation of mRNA stability	158/17913	0.0118753	0.0278599	0.0132071	PSMD3/PRKCA/HSPB1/MTOR	4
BP	GO:0033673	negative regulation of kinase activity	244/17913	0.0118923	0.0278827	0.013218	PTPN1/CASP3/RB1/CAV1/HSPB1	5
BP	GO:0045185	maintenance of protein location	85/17913	0.0119809	0.0280558	0.0133	NFKBIA/CAV1/HK2	3
BP	GO:0106027	neuron projection organization	85/17913	0.0119809	0.0280558	0.0133	GSK3B/CHRNA7/APP	3
BP	GO:0009108	coenzyme biosynthetic process	245/17913	0.0120876	0.0281991	0.013368	FASN/EIF6/HIF1A/ACACA/HK2	5
BP	GO:0001569	branching involved in blood vessel morphogenesis	30/17913	0.0121235	0.0281991	0.013368	CTNNB1/TGFBR2	2
BP	GO:0010862	positive regulation of pathway-restricted SMAD protein phosphorylation	30/17913	0.0121235	0.0281991	0.013368	TGFB1/TGFBR1	2
BP	GO:0019098	reproductive behavior	30/17913	0.0121235	0.0281991	0.013368	NCOA1/APP	2
BP	GO:0046320	regulation of fatty acid oxidation	30/17913	0.0121235	0.0281991	0.013368	PPARG/MTOR	2
BP	GO:0046633	alpha-beta T cell proliferation	30/17913	0.0121235	0.0281991	0.013368	TGFBR2/IRF1	2
BP	GO:0051194	positive regulation of cofactor metabolic process	30/17913	0.0121235	0.0281991	0.013368	HIF1A/NFE2L2	2
BP	GO:0065005	protein-lipid complex assembly	30/17913	0.0121235	0.0281991	0.013368	PRKACA/APOB	2
BP	GO:1904837	beta-catenin-TCF complex assembly	30/17913	0.0121235	0.0281991	0.013368	CTNNB1/MYC	2
BP	GO:1905606	regulation of presynapse assembly	30/17913	0.0121235	0.0281991	0.013368	WNT3A/APP	2
BP	GO:2000142	regulation of DNA-templated transcription, initiation	30/17913	0.0121235	0.0281991	0.013368	CTNNB1/ESR1	2
BP	GO:0055001	muscle cell development	159/17913	0.0121307	0.0281991	0.013368	ACTA1/BCL2/CCNB1/MTOR	4
BP	GO:0032602	chemokine production	86/17913	0.0123645	0.028725	0.0136173	IL6/HIF1A/APP	3
BP	GO:0048015	phosphatidylinositol-mediated signaling	160/17913	0.0123896	0.028766	0.0136367	F2/EGFR/ERBB2/ERBB3	4
BP	GO:0006936	muscle contraction	343/17913	0.0124935	0.0289894	0.0137426	ACTA1/ACTA2/PRKACA/CAV1/DRD2/MTOR	6
BP	GO:0071706	tumor necrosis factor superfamily cytokine production	161/17913	0.0126521	0.0293396	0.0139086	CHRNA7/HSPB1/HSF1/APP	4
BP	GO:0035601	protein deacylation	87/17913	0.0127551	0.0295247	0.0139964	TGFB1/MAPK8/SREBF1	3
BP	GO:0060021	roof of mouth development	87/17913	0.0127551	0.0295247	0.0139964	TGFBR2/TGFBR1/WNT3A	3
BP	GO:1903035	negative regulation of response to wounding	87/17913	0.0127551	0.0295247	0.0139964	F2/PLAU/NOS3	3
BP	GO:0006691	leukotriene metabolic process	31/17913	0.0129128	0.0296859	0.0140728	ALOX5/ABCC1	2
BP	GO:0014904	myotube cell development	31/17913	0.0129128	0.0296859	0.0140728	ACTA1/BCL2	2
BP	GO:0030431	sleep	31/17913	0.0129128	0.0296859	0.0140728	FOS/DRD2	2
BP	GO:0043330	response to exogenous dsRNA	31/17913	0.0129128	0.0296859	0.0140728	NFKBIA/CAV1	2
BP	GO:0061036	positive regulation of cartilage development	31/17913	0.0129128	0.0296859	0.0140728	RELA/RUNX2	2
BP	GO:0099174	regulation of presynapse organization	31/17913	0.0129128	0.0296859	0.0140728	WNT3A/APP	2
BP	GO:1900077	negative regulation of cellular response to insulin stimulus	31/17913	0.0129128	0.0296859	0.0140728	PTPN1/RELA	2
BP	GO:1901976	regulation of cell cycle checkpoint	31/17913	0.0129128	0.0296859	0.0140728	CCNB1/CHEK2	2
BP	GO:1902253	regulation of intrinsic apoptotic signaling pathway by p53 class mediator	31/17913	0.0129128	0.0296859	0.0140728	BCL2/MDM2	2
BP	GO:1903978	regulation of microglial cell activation	31/17913	0.0129128	0.0296859	0.0140728	IL6/APP	2
BP	GO:0007188	adenylate cyclase-modulating G protein-coupled receptor signaling pathway	162/17913	0.0129181	0.0296859	0.0140728	CHRM2/PRKCA/DRD2/CALCR	4
BP	GO:0051100	negative regulation of binding	162/17913	0.0129181	0.0296859	0.0140728	GSK3B/MAPK8/NFKBIA/CAV1	4
BP	GO:0002286	T cell activation involved in immune response	88/17913	0.0131527	0.0301525	0.014294	ICAM1/IL6/MTOR	3
BP	GO:0044264	cellular polysaccharide metabolic process	88/17913	0.0131527	0.0301525	0.014294	GSK3B/IGF2/MTOR	3
BP	GO:0070167	regulation of biomineral tissue development	88/17913	0.0131527	0.0301525	0.014294	TGFB1/HIF1A/NOS3	3
BP	GO:0098732	macromolecule deacylation	88/17913	0.0131527	0.0301525	0.014294	TGFB1/MAPK8/SREBF1	3
BP	GO:0002695	negative regulation of leukocyte activation	163/17913	0.0131876	0.03016	0.0142976	TGFB1/CASP3/ERBB2/IRF1	4
BP	GO:0006611	protein export from nucleus	163/17913	0.0131876	0.03016	0.0142976	TGFB1/PRKACA/GSK3B/MDM2	4
BP	GO:0043487	regulation of RNA stability	163/17913	0.0131876	0.03016	0.0142976	PSMD3/PRKCA/HSPB1/MTOR	4
BP	GO:0048017	inositol lipid-mediated signaling	163/17913	0.0131876	0.03016	0.0142976	F2/EGFR/ERBB2/ERBB3	4
BP	GO:0008544	epidermis development	452/17913	0.0133311	0.03047	0.0144445	CTNNB1/RELA/BCL2/AKR1C3/EGFR/TP63/KLF7	7
BP	GO:0045619	regulation of lymphocyte differentiation	164/17913	0.0134607	0.0307478	0.0145762	TGFB1/TGFBR2/ERBB2/IRF1	4
BP	GO:0009123	nucleoside monophosphate metabolic process	349/17913	0.0135116	0.0308455	0.0146225	TGFB1/EIF6/HIF1A/CCNB1/PARP1/HK2	6
BP	GO:0009953	dorsal/ventral pattern formation	89/17913	0.0135574	0.0308946	0.0146458	CTNNB1/WNT3A/PRKACA	3
BP	GO:0031124	mRNA 3'-end processing	89/17913	0.0135574	0.0308946	0.0146458	CCNB1/HSF1/APP	3
BP	GO:0044728	DNA methylation or demethylation	89/17913	0.0135574	0.0308946	0.0146458	FOS/MYC/PARP1	3
BP	GO:0001975	response to amphetamine	32/17913	0.0137241	0.0310889	0.0147379	ICAM1/DRD2	2
BP	GO:0006356	regulation of transcription by RNA polymerase I	32/17913	0.0137241	0.0310889	0.0147379	ERBB2/MTOR	2
BP	GO:0009954	proximal/distal pattern formation	32/17913	0.0137241	0.0310889	0.0147379	CTNNB1/TP63	2
BP	GO:0033028	myeloid cell apoptotic process	32/17913	0.0137241	0.0310889	0.0147379	BCL2/IL6	2
BP	GO:0040036	regulation of fibroblast growth factor receptor signaling pathway	32/17913	0.0137241	0.0310889	0.0147379	CTNNB1/RUNX2	2
BP	GO:0046949	fatty-acyl-CoA biosynthetic process	32/17913	0.0137241	0.0310889	0.0147379	FASN/ACACA	2
BP	GO:0060317	cardiac epithelial to mesenchymal transition	32/17913	0.0137241	0.0310889	0.0147379	TGFBR2/TGFBR1	2
BP	GO:0071295	cellular response to vitamin	32/17913	0.0137241	0.0310889	0.0147379	PPARG/MDM2	2
BP	GO:1901099	negative regulation of signal transduction in absence of ligand	32/17913	0.0137241	0.0310889	0.0147379	BCL2/MCL1	2
BP	GO:2001240	negative regulation of extrinsic apoptotic signaling pathway in absence of ligand	32/17913	0.0137241	0.0310889	0.0147379	BCL2/MCL1	2
BP	GO:0015908	fatty acid transport	90/17913	0.0139691	0.0315503	0.0149566	PPARG/ACACA/DRD2	3
BP	GO:0035710	CD4-positive, alpha-beta T cell activation	90/17913	0.0139691	0.0315503	0.0149566	TGFBR2/IL6/MTOR	3
BP	GO:0060349	bone morphogenesis	90/17913	0.0139691	0.0315503	0.0149566	TGFB1/TGFBR2/RUNX2	3
BP	GO:1901888	regulation of cell junction assembly	90/17913	0.0139691	0.0315503	0.0149566	PRKACA/IKBKB/CAV1	3
BP	GO:2001169	regulation of ATP biosynthetic process	90/17913	0.0139691	0.0315503	0.0149566	EIF6/HIF1A/PARP1	3
BP	GO:0120032	regulation of plasma membrane bounded cell projection assembly	166/17913	0.0140177	0.0316413	0.0149998	TGFBR1/ICAM1/CAV1/MTOR	4
BP	GO:0017158	regulation of calcium ion-dependent exocytosis	91/17913	0.0143878	0.0324002	0.0153595	GSK3B/CHRM2/DRD2	3
BP	GO:0042632	cholesterol homeostasis	91/17913	0.0143878	0.0324002	0.0153595	APOB/AKR1C1/CAV1	3
BP	GO:0043473	pigmentation	91/17913	0.0143878	0.0324002	0.0153595	BCL2/DRD2/TYR	3
BP	GO:1901184	regulation of ERBB signaling pathway	91/17913	0.0143878	0.0324002	0.0153595	EGFR/ERBB2/APP	3
BP	GO:0000226	microtubule cytoskeleton organization	460/17913	0.0145555	0.0325695	0.0154398	CTNNB1/WNT3A/GSK3B/CHEK1/CCNB1/CHEK2/RASSF1	7
BP	GO:0006084	acetyl-CoA metabolic process	33/17913	0.0145569	0.0325695	0.0154398	FASN/ACACA	2
BP	GO:0007616	long-term memory	33/17913	0.0145569	0.0325695	0.0154398	DRD2/MTOR	2
BP	GO:0030947	regulation of vascular endothelial growth factor receptor signaling pathway	33/17913	0.0145569	0.0325695	0.0154398	PTPN1/HIF1A	2
BP	GO:0032094	response to food	33/17913	0.0145569	0.0325695	0.0154398	SREBF1/MTOR	2
BP	GO:0032801	receptor catabolic process	33/17913	0.0145569	0.0325695	0.0154398	TGFB1/PTPN1	2
BP	GO:0045589	regulation of regulatory T cell differentiation	33/17913	0.0145569	0.0325695	0.0154398	TGFB1/IRF1	2
BP	GO:0048011	neurotrophin TRK receptor signaling pathway	33/17913	0.0145569	0.0325695	0.0154398	CASP3/RAF1	2
BP	GO:0048147	negative regulation of fibroblast proliferation	33/17913	0.0145569	0.0325695	0.0154398	PPARG/MYC	2
BP	GO:1901797	negative regulation of signal transduction by p53 class mediator	33/17913	0.0145569	0.0325695	0.0154398	BCL2/MDM2	2
BP	GO:2000352	negative regulation of endothelial cell apoptotic process	33/17913	0.0145569	0.0325695	0.0154398	ICAM1/NFE2L2	2
BP	GO:0060491	regulation of cell projection assembly	168/17913	0.0145891	0.0326225	0.0154649	TGFBR1/ICAM1/CAV1/MTOR	4
BP	GO:0008630	intrinsic apoptotic signaling pathway in response to DNA damage	92/17913	0.0148137	0.0330473	0.0156663	BCL2/TP63/CHEK2	3
BP	GO:0014020	primary neural tube formation	92/17913	0.0148137	0.0330473	0.0156663	TGFB1/PRKACA/HIF1A	3
BP	GO:0045638	negative regulation of myeloid cell differentiation	92/17913	0.0148137	0.0330473	0.0156663	CTNNB1/NFKBIA/MYC	3
BP	GO:0055092	sterol homeostasis	92/17913	0.0148137	0.0330473	0.0156663	APOB/AKR1C1/CAV1	3
BP	GO:0048167	regulation of synaptic plasticity	169/17913	0.0148803	0.0331764	0.0157275	GSK3B/CHRNA7/DRD2/APP	4
BP	GO:0008154	actin polymerization or depolymerization	170/17913	0.0151751	0.0337943	0.0160204	ICAM1/RASA1/PRKCE/MTOR	4
BP	GO:0030177	positive regulation of Wnt signaling pathway	170/17913	0.0151751	0.0337943	0.0160204	WNT3A/PSMD3/EGFR/CAV1	4
BP	GO:0051983	regulation of chromosome segregation	93/17913	0.0152466	0.0339338	0.0160865	CTNNB1/RB1/CCNB1	3
BP	GO:0007212	dopamine receptor signaling pathway	34/17913	0.015411	0.034081	0.0161563	GSK3B/DRD2	2
BP	GO:0007435	salivary gland morphogenesis	34/17913	0.015411	0.034081	0.0161563	TGFB1/EGFR	2
BP	GO:0032660	regulation of interleukin-17 production	34/17913	0.015411	0.034081	0.0161563	TGFB1/IL6	2
BP	GO:0032735	positive regulation of interleukin-12 production	34/17913	0.015411	0.034081	0.0161563	RELA/IRF1	2
BP	GO:0034142	toll-like receptor 4 signaling pathway	34/17913	0.015411	0.034081	0.0161563	NFKBIA/PRKCE	2
BP	GO:0050849	negative regulation of calcium-mediated signaling	34/17913	0.015411	0.034081	0.0161563	GSK3B/MTOR	2
BP	GO:0060795	cell fate commitment involved in formation of primary germ layer	34/17913	0.015411	0.034081	0.0161563	CTNNB1/WNT3A	2
BP	GO:0071868	cellular response to monoamine stimulus	34/17913	0.015411	0.034081	0.0161563	PRKACA/APP	2
BP	GO:0071870	cellular response to catecholamine stimulus	34/17913	0.015411	0.034081	0.0161563	PRKACA/APP	2
BP	GO:2001024	negative regulation of response to drug	34/17913	0.015411	0.034081	0.0161563	NFE2L2/DRD2	2
BP	GO:2001038	regulation of cellular response to drug	34/17913	0.015411	0.034081	0.0161563	NCOA1/NFE2L2	2
BP	GO:0043433	negative regulation of DNA-binding transcription factor activity	171/17913	0.0154736	0.0341997	0.0162126	ESR1/CYP1B1/RB1/NFKBIA	4
BP	GO:0043687	post-translational protein modification	360/17913	0.015527	0.0342977	0.0162591	PSMD3/APOB/IL6/HIF1A/IGFBP3/APP	6
BP	GO:0001659	temperature homeostasis	172/17913	0.0157758	0.0348272	0.0165101	RB1/CAV1/HSF1/DRD2	4
BP	GO:0034341	response to interferon-gamma	173/17913	0.0160817	0.035482	0.0168205	PPARG/ICAM1/VCAM1/IRF1	4
BP	GO:0006641	triglyceride metabolic process	95/17913	0.0161339	0.0355765	0.0168653	APOB/SREBF1/CAV1	3
BP	GO:0006378	mRNA polyadenylation	35/17913	0.0162862	0.0357061	0.0169267	HSF1/APP	2
BP	GO:0007157	heterophilic cell-cell adhesion via plasma membrane cell adhesion molecules	35/17913	0.0162862	0.0357061	0.0169267	ICAM1/VCAM1	2
BP	GO:0007528	neuromuscular junction development	35/17913	0.0162862	0.0357061	0.0169267	ERBB2/APP	2
BP	GO:0010762	regulation of fibroblast migration	35/17913	0.0162862	0.0357061	0.0169267	TGFB1/PRKCE	2
BP	GO:0010831	positive regulation of myotube differentiation	35/17913	0.0162862	0.0357061	0.0169267	BCL2/MTOR	2
BP	GO:0035137	hindlimb morphogenesis	35/17913	0.0162862	0.0357061	0.0169267	CTNNB1/TP63	2
BP	GO:0045066	regulatory T cell differentiation	35/17913	0.0162862	0.0357061	0.0169267	TGFB1/IRF1	2
BP	GO:0045740	positive regulation of DNA replication	35/17913	0.0162862	0.0357061	0.0169267	EGFR/PCNA	2
BP	GO:0110111	negative regulation of animal organ morphogenesis	35/17913	0.0162862	0.0357061	0.0169267	CTNNB1/BCL2	2
BP	GO:2000310	regulation of NMDA receptor activity	35/17913	0.0162862	0.0357061	0.0169267	GRIA2/APP	2
BP	GO:0010660	regulation of muscle cell apoptotic process	96/17913	0.0165882	0.0363056	0.0172109	PPARG/NFE2L2/HSF1	3
BP	GO:0042116	macrophage activation	96/17913	0.0165882	0.0363056	0.0172109	IL6/PRKCE/APP	3
BP	GO:0046928	regulation of neurotransmitter secretion	96/17913	0.0165882	0.0363056	0.0172109	GSK3B/CHRM2/DRD2	3
BP	GO:0015893	drug transport	175/17913	0.0167046	0.0365396	0.0173218	ABCC1/CA2/MYC/DRD2	4
BP	GO:0051168	nuclear export	176/17913	0.0170217	0.0372119	0.0176405	TGFB1/PRKACA/GSK3B/MDM2	4
BP	GO:0003091	renal water homeostasis	36/17913	0.0171822	0.0373913	0.0177256	PRKACA/AKR1B1	2
BP	GO:0008038	neuron recognition	36/17913	0.0171822	0.0373913	0.0177256	CASP3/APP	2
BP	GO:0010453	regulation of cell fate commitment	36/17913	0.0171822	0.0373913	0.0177256	WNT3A/AR	2
BP	GO:0033762	response to glucagon	36/17913	0.0171822	0.0373913	0.0177256	PRKACA/SREBF1	2
BP	GO:0045911	positive regulation of DNA recombination	36/17913	0.0171822	0.0373913	0.0177256	TGFB1/PARP1	2
BP	GO:0048009	insulin-like growth factor receptor signaling pathway	36/17913	0.0171822	0.0373913	0.0177256	AR/IGFBP3	2
BP	GO:0060251	regulation of glial cell proliferation	36/17913	0.0171822	0.0373913	0.0177256	IL6/MTOR	2
BP	GO:0090218	positive regulation of lipid kinase activity	36/17913	0.0171822	0.0373913	0.0177256	TGFB1/F2	2
BP	GO:0090305	nucleic acid phosphodiester bond hydrolysis	268/17913	0.0172013	0.0374115	0.0177352	CASP3/IL6/PARP1/HSF1/PCNA	5
BP	GO:0021953	central nervous system neuron differentiation	177/17913	0.0173425	0.0376973	0.0178707	CTNNB1/WNT3A/HSP90AA1/DRD2	4
BP	GO:0043266	regulation of potassium ion transport	98/17913	0.0175182	0.0380574	0.0180414	CAV1/NOS3/DRD2	3
BP	GO:0007187	G protein-coupled receptor signaling pathway, coupled to cyclic nucleotide second messenger	178/17913	0.0176671	0.0383156	0.0181638	CHRM2/PRKCA/DRD2/CALCR	4
BP	GO:0007369	gastrulation	178/17913	0.0176671	0.0383156	0.0181638	CTNNB1/TGFBR2/WNT3A/PRKACA	4
BP	GO:0061013	regulation of mRNA catabolic process	178/17913	0.0176671	0.0383156	0.0181638	PSMD3/PRKCA/HSPB1/MTOR	4
BP	GO:0008593	regulation of Notch signaling pathway	99/17913	0.0179939	0.0390022	0.0184892	EGFR/TP63/NFKBIA	3
BP	GO:0001662	behavioral fear response	37/17913	0.0180987	0.0390519	0.0185128	DPP4/BCL2	2
BP	GO:0006296	nucleotide-excision repair, DNA incision, 5'-to lesion	37/17913	0.0180987	0.0390519	0.0185128	PARP1/PCNA	2
BP	GO:0014037	Schwann cell differentiation	37/17913	0.0180987	0.0390519	0.0185128	RELA/ERBB3	2
BP	GO:0014912	negative regulation of smooth muscle cell migration	37/17913	0.0180987	0.0390519	0.0185128	NFE2L2/IGFBP3	2
BP	GO:0032467	positive regulation of cytokinesis	37/17913	0.0180987	0.0390519	0.0185128	PRKCE/DRD2	2
BP	GO:0042307	positive regulation of protein import into nucleus	37/17913	0.0180987	0.0390519	0.0185128	CDH1/TGFB1	2
BP	GO:0043631	RNA polyadenylation	37/17913	0.0180987	0.0390519	0.0185128	HSF1/APP	2
BP	GO:0046006	regulation of activated T cell proliferation	37/17913	0.0180987	0.0390519	0.0185128	CASP3/IGF2	2
BP	GO:0098542	defense response to other organism	481/17913	0.0181504	0.0391413	0.0185552	TGFB1/F2/RELA/BCL2/IL6/CRP/IRF1	7
BP	GO:0016236	macroautophagy	272/17913	0.018217	0.0392627	0.0186128	PRKACA/CASP3/MAPK8/HIF1A/MTOR	5
BP	GO:0001841	neural tube formation	100/17913	0.0184768	0.0397554	0.0188463	TGFB1/PRKACA/HIF1A	3
BP	GO:0010657	muscle cell apoptotic process	100/17913	0.0184768	0.0397554	0.0188463	PPARG/NFE2L2/HSF1	3
BP	GO:0016079	synaptic vesicle exocytosis	100/17913	0.0184768	0.0397554	0.0188463	GSK3B/CHRM2/DRD2	3
BP	GO:0018205	peptidyl-lysine modification	376/17913	0.0188185	0.0404677	0.019184	CTNNB1/TGFB1/CHEK1/NCOA1/RELA/MDM2	6
BP	GO:0048675	axon extension	101/17913	0.0189669	0.0405461	0.0192212	WNT3A/HSP90AA1/GSK3B	3
BP	GO:0007059	chromosome segregation	275/17913	0.0190044	0.0405461	0.0192212	CTNNB1/RB1/BIRC5/CCNB1/NR3C1	5
BP	GO:0002209	behavioral defense response	38/17913	0.0190355	0.0405461	0.0192212	DPP4/BCL2	2
BP	GO:0007431	salivary gland development	38/17913	0.0190355	0.0405461	0.0192212	TGFB1/EGFR	2
BP	GO:0010559	regulation of glycoprotein biosynthetic process	38/17913	0.0190355	0.0405461	0.0192212	CTNNB1/BCL2	2
BP	GO:0010667	negative regulation of cardiac muscle cell apoptotic process	38/17913	0.0190355	0.0405461	0.0192212	NFE2L2/HSF1	2
BP	GO:0032350	regulation of hormone metabolic process	38/17913	0.0190355	0.0405461	0.0192212	AKR1C3/HIF1A	2
BP	GO:0032620	interleukin-17 production	38/17913	0.0190355	0.0405461	0.0192212	TGFB1/IL6	2
BP	GO:0033280	response to vitamin D	38/17913	0.0190355	0.0405461	0.0192212	TGFB1/TYR	2
BP	GO:0042149	cellular response to glucose starvation	38/17913	0.0190355	0.0405461	0.0192212	BCL2/NFE2L2	2
BP	GO:0042769	DNA damage response, detection of DNA damage	38/17913	0.0190355	0.0405461	0.0192212	PARP1/PCNA	2
BP	GO:0043267	negative regulation of potassium ion transport	38/17913	0.0190355	0.0405461	0.0192212	CAV1/NOS3	2
BP	GO:0043331	response to dsRNA	38/17913	0.0190355	0.0405461	0.0192212	NFKBIA/CAV1	2
BP	GO:0071867	response to monoamine	38/17913	0.0190355	0.0405461	0.0192212	PRKACA/APP	2
BP	GO:0071869	response to catecholamine	38/17913	0.0190355	0.0405461	0.0192212	PRKACA/APP	2
BP	GO:0097178	ruffle assembly	38/17913	0.0190355	0.0405461	0.0192212	ICAM1/CAV1	2
BP	GO:1904037	positive regulation of epithelial cell apoptotic process	38/17913	0.0190355	0.0405461	0.0192212	AKR1C3/IL6	2
BP	GO:0006275	regulation of DNA replication	102/17913	0.0194642	0.0414129	0.0196321	EGFR/CHEK2/PCNA	3
BP	GO:0031623	receptor internalization	102/17913	0.0194642	0.0414129	0.0196321	WNT3A/CAV1/DRD2	3
BP	GO:1903532	positive regulation of secretion by cell	381/17913	0.0199382	0.0422308	0.0200198	TGFB1/EGFR/IL6/HIF1A/PRKCE/DRD2	6
BP	GO:0006606	protein import into nucleus	103/17913	0.0199686	0.0422308	0.0200198	CDH1/TGFB1/NFKBIA	3
BP	GO:0032091	negative regulation of protein binding	103/17913	0.0199686	0.0422308	0.0200198	GSK3B/MAPK8/CAV1	3
BP	GO:0071887	leukocyte apoptotic process	103/17913	0.0199686	0.0422308	0.0200198	CASP3/IL6/HIF1A	3
BP	GO:0010939	regulation of necrotic cell death	39/17913	0.0199924	0.0422308	0.0200198	CASP8/CAV1	2
BP	GO:0021532	neural tube patterning	39/17913	0.0199924	0.0422308	0.0200198	WNT3A/PRKACA	2
BP	GO:0030890	positive regulation of B cell proliferation	39/17913	0.0199924	0.0422308	0.0200198	WNT3A/BCL2	2
BP	GO:0033683	nucleotide-excision repair, DNA incision	39/17913	0.0199924	0.0422308	0.0200198	PARP1/PCNA	2
BP	GO:0038179	neurotrophin signaling pathway	39/17913	0.0199924	0.0422308	0.0200198	CASP3/RAF1	2
BP	GO:0042596	fear response	39/17913	0.0199924	0.0422308	0.0200198	DPP4/BCL2	2
BP	GO:0045746	negative regulation of Notch signaling pathway	39/17913	0.0199924	0.0422308	0.0200198	EGFR/NFKBIA	2
BP	GO:0090279	regulation of calcium ion import	39/17913	0.0199924	0.0422308	0.0200198	CTNNB1/CALCR	2
BP	GO:1904591	positive regulation of protein import	39/17913	0.0199924	0.0422308	0.0200198	CDH1/TGFB1	2
BP	GO:0002685	regulation of leukocyte migration	186/17913	0.0204008	0.0430458	0.0204062	TGFB1/ICAM1/IL6/APP	4
BP	GO:0050920	regulation of chemotaxis	186/17913	0.0204008	0.0430458	0.0204062	TGFB1/WNT3A/IL6/HSPB1	4
BP	GO:0007618	mating	40/17913	0.0209691	0.0440744	0.0208937	NCOA1/APP	2
BP	GO:0019835	cytolysis	40/17913	0.0209691	0.0440744	0.0208937	TGFB1/F2	2
BP	GO:0030810	positive regulation of nucleotide biosynthetic process	40/17913	0.0209691	0.0440744	0.0208937	HIF1A/NOS3	2
BP	GO:0031279	regulation of cyclase activity	40/17913	0.0209691	0.0440744	0.0208937	MAPK8/NOS3	2
BP	GO:1900373	positive regulation of purine nucleotide biosynthetic process	40/17913	0.0209691	0.0440744	0.0208937	HIF1A/NOS3	2
BP	GO:1903170	negative regulation of calcium ion transmembrane transport	40/17913	0.0209691	0.0440744	0.0208937	TGFB1/DRD2	2
BP	GO:2000273	positive regulation of signaling receptor activity	40/17913	0.0209691	0.0440744	0.0208937	PRKCE/APP	2
BP	GO:0006939	smooth muscle contraction	105/17913	0.0209991	0.0440888	0.0209006	ACTA2/CAV1/DRD2	3
BP	GO:0055076	transition metal ion homeostasis	105/17913	0.0209991	0.0440888	0.0209006	HIF1A/MYC/APP	3
BP	GO:0006814	sodium ion transport	189/17913	0.0214895	0.0450688	0.0213652	TGFB1/NOS3/PRKCE/DRD2	4
BP	GO:0044242	cellular lipid catabolic process	189/17913	0.0214895	0.0450688	0.0213652	CYP1B1/AKR1C3/APOB/MTOR	4
BP	GO:0002065	columnar/cuboidal epithelial cell differentiation	106/17913	0.0215251	0.045094	0.0213771	GSK3B/TP63/HIF1A	3
BP	GO:0098693	regulation of synaptic vesicle cycle	106/17913	0.0215251	0.045094	0.0213771	GSK3B/CHRM2/DRD2	3
BP	GO:0001709	cell fate determination	41/17913	0.0219653	0.0456405	0.0216362	CTNNB1/MCL1	2
BP	GO:0002639	positive regulation of immunoglobulin production	41/17913	0.0219653	0.0456405	0.0216362	TGFB1/IL6	2
BP	GO:0006692	prostanoid metabolic process	41/17913	0.0219653	0.0456405	0.0216362	PTGS1/AKR1C3	2
BP	GO:0006693	prostaglandin metabolic process	41/17913	0.0219653	0.0456405	0.0216362	PTGS1/AKR1C3	2
BP	GO:0010569	regulation of double-strand break repair via homologous recombination	41/17913	0.0219653	0.0456405	0.0216362	CHEK1/PARP1	2
BP	GO:0010664	negative regulation of striated muscle cell apoptotic process	41/17913	0.0219653	0.0456405	0.0216362	NFE2L2/HSF1	2
BP	GO:0019048	modulation by virus of host morphology or physiology	41/17913	0.0219653	0.0456405	0.0216362	TGFB1/CASP8	2
BP	GO:0031641	regulation of myelination	41/17913	0.0219653	0.0456405	0.0216362	CTNNB1/MTOR	2
BP	GO:0035337	fatty-acyl-CoA metabolic process	41/17913	0.0219653	0.0456405	0.0216362	FASN/ACACA	2
BP	GO:0045601	regulation of endothelial cell differentiation	41/17913	0.0219653	0.0456405	0.0216362	CTNNB1/IKBKB	2
BP	GO:0048066	developmental pigmentation	41/17913	0.0219653	0.0456405	0.0216362	BCL2/TYR	2
BP	GO:0050798	activated T cell proliferation	41/17913	0.0219653	0.0456405	0.0216362	CASP3/IGF2	2
BP	GO:0090184	positive regulation of kidney development	41/17913	0.0219653	0.0456405	0.0216362	TGFB1/MYC	2
BP	GO:0098815	modulation of excitatory postsynaptic potential	41/17913	0.0219653	0.0456405	0.0216362	CHRNA7/APP	2
BP	GO:1903580	positive regulation of ATP metabolic process	41/17913	0.0219653	0.0456405	0.0216362	HIF1A/CCNB1	2
BP	GO:0014902	myotube differentiation	107/17913	0.0220583	0.045759	0.0216923	ACTA1/BCL2/MTOR	3
BP	GO:0031123	RNA 3'-end processing	107/17913	0.0220583	0.045759	0.0216923	CCNB1/HSF1/APP	3
BP	GO:0062014	negative regulation of small molecule metabolic process	107/17913	0.0220583	0.045759	0.0216923	TGFB1/AKR1C3/PARP1	3
BP	GO:0003300	cardiac muscle hypertrophy	108/17913	0.0225987	0.0468546	0.0222117	PRKCA/PARP1/MTOR	3
BP	GO:0009895	negative regulation of catabolic process	288/17913	0.0226752	0.0469877	0.0222748	RELA/BCL2/EGFR/MCL1/MTOR	5
BP	GO:0010863	positive regulation of phospholipase C activity	42/17913	0.0229808	0.0474664	0.0225017	ESR1/EGFR	2
BP	GO:0017001	antibiotic catabolic process	42/17913	0.0229808	0.0474664	0.0225017	AKR1C3/DUOX2	2
BP	GO:0021983	pituitary gland development	42/17913	0.0229808	0.0474664	0.0225017	CDH1/DRD2	2
BP	GO:0032731	positive regulation of interleukin-1 beta production	42/17913	0.0229808	0.0474664	0.0225017	HSPB1/APP	2
BP	GO:0035307	positive regulation of protein dephosphorylation	42/17913	0.0229808	0.0474664	0.0225017	TGFB1/MTOR	2
BP	GO:0099054	presynapse assembly	42/17913	0.0229808	0.0474664	0.0225017	WNT3A/APP	2
BP	GO:0097164	ammonium ion metabolic process	193/17913	0.0229956	0.0474711	0.022504	AKR1B1/AKR1C3/AKR1C1/DRD2	4
BP	GO:0050808	synapse organization	394/17913	0.0230607	0.0475797	0.0225555	CTNNB1/WNT3A/CHRNA7/ERBB2/DRD2/APP	6
BP	GO:0001818	negative regulation of cytokine production	290/17913	0.023278	0.0480022	0.0227558	TGFB1/F2/CHRNA7/IL6/HSF1	5
BP	GO:0006096	glycolytic process	110/17913	0.0237011	0.0488483	0.0231569	EIF6/HIF1A/HK2	3
BP	GO:0006473	protein acetylation	195/17913	0.0237722	0.0489684	0.0232138	TGFB1/GSK3B/CHEK1/NCOA1	4
BP	GO:0006417	regulation of translation	397/17913	0.0238255	0.0490517	0.0232533	EIF6/IL6/ERBB2/HSPB1/APP/MTOR	6
BP	GO:0010761	fibroblast migration	43/17913	0.0240154	0.0492833	0.0233631	TGFB1/PRKCE	2
BP	GO:0031018	endocrine pancreas development	43/17913	0.0240154	0.0492833	0.0233631	GSK3B/IL6	2
BP	GO:0034198	cellular response to amino acid starvation	43/17913	0.0240154	0.0492833	0.0233631	MAPK8/MTOR	2
BP	GO:0071364	cellular response to epidermal growth factor stimulus	43/17913	0.0240154	0.0492833	0.0233631	EGFR/ERBB2	2
BP	GO:0097028	dendritic cell differentiation	43/17913	0.0240154	0.0492833	0.0233631	TGFB1/TGFBR2	2
BP	GO:2001239	regulation of extrinsic apoptotic signaling pathway in absence of ligand	43/17913	0.0240154	0.0492833	0.0233631	BCL2/MCL1	2
BP	GO:0006757	ATP generation from ADP	111/17913	0.0242631	0.0497381	0.0235787	EIF6/HIF1A/HK2	3
BP	GO:0014897	striated muscle hypertrophy	111/17913	0.0242631	0.0497381	0.0235787	PRKCA/PARP1/MTOR	3
BP	GO:0007613	memory	112/17913	0.0248323	0.050823	0.024093	CHRNA7/DRD2/MTOR	3
BP	GO:0030218	erythrocyte differentiation	112/17913	0.0248323	0.050823	0.024093	CASP3/RB1/HIF1A	3
BP	GO:0030968	endoplasmic reticulum unfolded protein response	112/17913	0.0248323	0.050823	0.024093	PTPN1/CCND1/NFE2L2	3
BP	GO:0021795	cerebral cortex cell migration	44/17913	0.0250688	0.0511153	0.0242315	CTNNB1/EGFR	2
BP	GO:0030071	regulation of mitotic metaphase/anaphase transition	44/17913	0.0250688	0.0511153	0.0242315	RB1/CCNB1	2
BP	GO:0035850	epithelial cell differentiation involved in kidney development	44/17913	0.0250688	0.0511153	0.0242315	ACTA2/CTNNB1	2
BP	GO:0060393	regulation of pathway-restricted SMAD protein phosphorylation	44/17913	0.0250688	0.0511153	0.0242315	TGFB1/TGFBR1	2
BP	GO:0071827	plasma lipoprotein particle organization	44/17913	0.0250688	0.0511153	0.0242315	PRKACA/APOB	2
BP	GO:1900274	regulation of phospholipase C activity	44/17913	0.0250688	0.0511153	0.0242315	ESR1/EGFR	2
BP	GO:1903214	regulation of protein targeting to mitochondrion	44/17913	0.0250688	0.0511153	0.0242315	SREBF1/NPEPPS	2
BP	GO:0034764	positive regulation of transmembrane transport	199/17913	0.0253729	0.0516702	0.0244946	F2/CA2/NFE2L2/CALCR	4
BP	GO:0006639	acylglycerol metabolic process	113/17913	0.0254087	0.0516702	0.0244946	APOB/SREBF1/CAV1	3
BP	GO:0010508	positive regulation of autophagy	113/17913	0.0254087	0.0516702	0.0244946	GSK3B/HIF1A/HK2	3
BP	GO:0014896	muscle hypertrophy	113/17913	0.0254087	0.0516702	0.0244946	PRKCA/PARP1/MTOR	3
BP	GO:0051817	modification of morphology or physiology of other organism involved in symbiotic interaction	113/17913	0.0254087	0.0516702	0.0244946	TGFB1/F2/CASP8	3
BP	GO:0032984	protein-containing complex disassembly	298/17913	0.0257929	0.0524236	0.0248517	CTNNB1/WNT3A/GSK3B/CAV1/MYC	5
BP	GO:0006304	DNA modification	114/17913	0.0259922	0.0526885	0.0249773	FOS/MYC/PARP1	3
BP	GO:0006638	neutral lipid metabolic process	114/17913	0.0259922	0.0526885	0.0249773	APOB/SREBF1/CAV1	3
BP	GO:0007368	determination of left/right symmetry	114/17913	0.0259922	0.0526885	0.0249773	TGFBR2/WNT3A/HIF1A	3
BP	GO:0042866	pyruvate biosynthetic process	114/17913	0.0259922	0.0526885	0.0249773	EIF6/HIF1A/HK2	3
BP	GO:0051193	regulation of cofactor metabolic process	114/17913	0.0259922	0.0526885	0.0249773	EIF6/HIF1A/NFE2L2	3
BP	GO:0002067	glandular epithelial cell differentiation	45/17913	0.0261409	0.0527655	0.0250138	GSK3B/TP63	2
BP	GO:0006998	nuclear envelope organization	45/17913	0.0261409	0.0527655	0.0250138	PRKCA/CCNB1	2
BP	GO:0014014	negative regulation of gliogenesis	45/17913	0.0261409	0.0527655	0.0250138	CTNNB1/F2	2
BP	GO:0045581	negative regulation of T cell differentiation	45/17913	0.0261409	0.0527655	0.0250138	ERBB2/IRF1	2
BP	GO:0045839	negative regulation of mitotic nuclear division	45/17913	0.0261409	0.0527655	0.0250138	CHEK1/CCNB1	2
BP	GO:0070266	necroptotic process	45/17913	0.0261409	0.0527655	0.0250138	CASP8/CAV1	2
BP	GO:0099172	presynapse organization	45/17913	0.0261409	0.0527655	0.0250138	WNT3A/APP	2
BP	GO:1903018	regulation of glycoprotein metabolic process	45/17913	0.0261409	0.0527655	0.0250138	CTNNB1/BCL2	2
BP	GO:0045665	negative regulation of neuron differentiation	201/17913	0.0261971	0.0528512	0.0250545	WNT3A/GSK3B/MDM2/APP	4
BP	GO:0016042	lipid catabolic process	300/17913	0.0264478	0.0533287	0.0252808	CYP1B1/AKR1C3/APOB/PRKCE/MTOR	5
BP	GO:0007173	epidermal growth factor receptor signaling pathway	115/17913	0.026583	0.053573	0.0253966	TGFB1/EGFR/APP	3
BP	GO:0051047	positive regulation of secretion	409/17913	0.0270555	0.0544964	0.0258344	TGFB1/EGFR/IL6/HIF1A/PRKCE/DRD2	6
BP	GO:2000736	regulation of stem cell differentiation	116/17913	0.0271809	0.0545338	0.0258521	WNT3A/PSMD3/NFE2L2	3
BP	GO:0010799	regulation of peptidyl-threonine phosphorylation	46/17913	0.0272312	0.0545338	0.0258521	TGFB1/APP	2
BP	GO:0014075	response to amine	46/17913	0.0272312	0.0545338	0.0258521	ICAM1/DRD2	2
BP	GO:0031638	zymogen activation	46/17913	0.0272312	0.0545338	0.0258521	PLAU/CASP8	2
BP	GO:0060324	face development	46/17913	0.0272312	0.0545338	0.0258521	TGFB1/RAF1	2
BP	GO:0060711	labyrinthine layer development	46/17913	0.0272312	0.0545338	0.0258521	NCOA1/CASP8	2
BP	GO:1900087	positive regulation of G1/S transition of mitotic cell cycle	46/17913	0.0272312	0.0545338	0.0258521	EGFR/MDM2	2
BP	GO:1902099	regulation of metaphase/anaphase transition of cell cycle	46/17913	0.0272312	0.0545338	0.0258521	RB1/CCNB1	2
BP	GO:1904738	vascular associated smooth muscle cell migration	46/17913	0.0272312	0.0545338	0.0258521	NFE2L2/MDM2	2
BP	GO:1904752	regulation of vascular associated smooth muscle cell migration	46/17913	0.0272312	0.0545338	0.0258521	NFE2L2/MDM2	2
BP	GO:1990928	response to amino acid starvation	46/17913	0.0272312	0.0545338	0.0258521	MAPK8/MTOR	2
BP	GO:0001704	formation of primary germ layer	117/17913	0.027786	0.0555866	0.0263512	CTNNB1/WNT3A/PRKACA	3
BP	GO:0014066	regulation of phosphatidylinositol 3-kinase signaling	117/17913	0.027786	0.0555866	0.0263512	F2/EGFR/ERBB3	3
BP	GO:0051495	positive regulation of cytoskeleton organization	205/17913	0.0278936	0.0557688	0.0264376	TGFBR1/ICAM1/PRKCE/MTOR	4
BP	GO:0043588	skin development	412/17913	0.0279063	0.0557688	0.0264376	CTNNB1/RELA/BCL2/AKR1C3/EGFR/TP63	6
BP	GO:0007091	metaphase/anaphase transition of mitotic cell cycle	47/17913	0.0283397	0.0563399	0.0267083	RB1/CCNB1	2
BP	GO:0010965	regulation of mitotic sister chromatid separation	47/17913	0.0283397	0.0563399	0.0267083	RB1/CCNB1	2
BP	GO:0014911	positive regulation of smooth muscle cell migration	47/17913	0.0283397	0.0563399	0.0267083	BCL2/MDM2	2
BP	GO:0033260	nuclear DNA replication	47/17913	0.0283397	0.0563399	0.0267083	CHEK2/PCNA	2
BP	GO:0042743	hydrogen peroxide metabolic process	47/17913	0.0283397	0.0563399	0.0267083	EGFR/DUOX2	2
BP	GO:0043124	negative regulation of I-kappaB kinase/NF-kappaB signaling	47/17913	0.0283397	0.0563399	0.0267083	ESR1/CASP8	2
BP	GO:0045815	positive regulation of gene expression, epigenetic	47/17913	0.0283397	0.0563399	0.0267083	CTNNB1/CHEK1	2
BP	GO:0045912	negative regulation of carbohydrate metabolic process	47/17913	0.0283397	0.0563399	0.0267083	TGFB1/GSK3B	2
BP	GO:0048168	regulation of neuronal synaptic plasticity	47/17913	0.0283397	0.0563399	0.0267083	DRD2/APP	2
BP	GO:0070849	response to epidermal growth factor	47/17913	0.0283397	0.0563399	0.0267083	EGFR/ERBB2	2
BP	GO:0051928	positive regulation of calcium ion transport	119/17913	0.0290177	0.0576578	0.0273331	F2/CAV1/CALCR	3
BP	GO:0006909	phagocytosis	308/17913	0.0291738	0.0579377	0.0274658	TGFB1/HSP90AA1/PPARG/CRP/PRKCE	5
BP	GO:0002762	negative regulation of myeloid leukocyte differentiation	48/17913	0.029466	0.058336	0.0276546	CTNNB1/MYC	2
BP	GO:0044003	modification by symbiont of host morphology or physiology	48/17913	0.029466	0.058336	0.0276546	TGFB1/CASP8	2
BP	GO:0051452	intracellular pH reduction	48/17913	0.029466	0.058336	0.0276546	BCL2/CA2	2
BP	GO:0055010	ventricular cardiac muscle tissue morphogenesis	48/17913	0.029466	0.058336	0.0276546	TGFB1/TGFBR1	2
BP	GO:0071825	protein-lipid complex subunit organization	48/17913	0.029466	0.058336	0.0276546	PRKACA/APOB	2
BP	GO:2001258	negative regulation of cation channel activity	48/17913	0.029466	0.058336	0.0276546	CAV1/DRD2	2
BP	GO:0034101	erythrocyte homeostasis	120/17913	0.0296443	0.0586585	0.0278075	CASP3/RB1/HIF1A	3
BP	GO:0010951	negative regulation of endopeptidase activity	210/17913	0.0301047	0.0595386	0.0282247	RAF1/BIRC5/MDM2/APP	4
BP	GO:0046031	ADP metabolic process	121/17913	0.030278	0.0598505	0.0283725	EIF6/HIF1A/HK2	3
BP	GO:0006302	double-strand break repair	211/17913	0.030559	0.0602882	0.02858	CHEK1/PARP1/CHEK2/HSF1	4
BP	GO:0003254	regulation of membrane depolarization	49/17913	0.03061	0.0602882	0.02858	BCL2/PARP1	2
BP	GO:0044784	metaphase/anaphase transition of cell cycle	49/17913	0.03061	0.0602882	0.02858	RB1/CCNB1	2
BP	GO:0048260	positive regulation of receptor-mediated endocytosis	49/17913	0.03061	0.0602882	0.02858	WNT3A/DRD2	2
BP	GO:0051306	mitotic sister chromatid separation	49/17913	0.03061	0.0602882	0.02858	RB1/CCNB1	2
BP	GO:0055023	positive regulation of cardiac muscle tissue growth	49/17913	0.03061	0.0602882	0.02858	CCNB1/MTOR	2
BP	GO:0097300	programmed necrotic cell death	49/17913	0.03061	0.0602882	0.02858	CASP8/CAV1	2
BP	GO:0055067	monovalent inorganic cation homeostasis	122/17913	0.0309189	0.0608651	0.0288535	BCL2/CA2/DRD2	3
BP	GO:0030326	embryonic limb morphogenesis	123/17913	0.0315669	0.0620448	0.0294127	CTNNB1/TP63/RUNX2	3
BP	GO:0032479	regulation of type I interferon production	123/17913	0.0315669	0.0620448	0.0294127	CTNNB1/RELA/IRF1	3
BP	GO:0035113	embryonic appendage morphogenesis	123/17913	0.0315669	0.0620448	0.0294127	CTNNB1/TP63/RUNX2	3
BP	GO:0001774	microglial cell activation	50/17913	0.0317715	0.0621587	0.0294668	IL6/APP	2
BP	GO:0002269	leukocyte activation involved in inflammatory response	50/17913	0.0317715	0.0621587	0.0294668	IL6/APP	2
BP	GO:0007062	sister chromatid cohesion	50/17913	0.0317715	0.0621587	0.0294668	CTNNB1/RB1	2
BP	GO:0014009	glial cell proliferation	50/17913	0.0317715	0.0621587	0.0294668	IL6/MTOR	2
BP	GO:0032732	positive regulation of interleukin-1 production	50/17913	0.0317715	0.0621587	0.0294668	HSPB1/APP	2
BP	GO:0045661	regulation of myoblast differentiation	50/17913	0.0317715	0.0621587	0.0294668	TGFB1/IGFBP3	2
BP	GO:0045851	pH reduction	50/17913	0.0317715	0.0621587	0.0294668	BCL2/CA2	2
BP	GO:0051966	regulation of synaptic transmission, glutamatergic	50/17913	0.0317715	0.0621587	0.0294668	EGFR/DRD2	2
BP	GO:0060425	lung morphogenesis	50/17913	0.0317715	0.0621587	0.0294668	CTNNB1/TGFBR2	2
BP	GO:0008360	regulation of cell shape	124/17913	0.032222	0.0630079	0.0298693	F2/ICAM1/RASA1	3
BP	GO:0032606	type I interferon production	125/17913	0.0328843	0.064038	0.0303576	CTNNB1/RELA/IRF1	3
BP	GO:0051170	import into nucleus	125/17913	0.0328843	0.064038	0.0303576	CDH1/TGFB1/NFKBIA	3
BP	GO:0006383	transcription by RNA polymerase III	51/17913	0.0329501	0.064038	0.0303576	AR/MTOR	2
BP	GO:0006584	catecholamine metabolic process	51/17913	0.0329501	0.064038	0.0303576	AKR1B1/DRD2	2
BP	GO:0009712	catechol-containing compound metabolic process	51/17913	0.0329501	0.064038	0.0303576	AKR1B1/DRD2	2
BP	GO:0021545	cranial nerve development	51/17913	0.0329501	0.064038	0.0303576	CTNNB1/ERBB3	2
BP	GO:0035065	regulation of histone acetylation	51/17913	0.0329501	0.064038	0.0303576	TGFB1/CHEK1	2
BP	GO:0045620	negative regulation of lymphocyte differentiation	51/17913	0.0329501	0.064038	0.0303576	ERBB2/IRF1	2
BP	GO:0051496	positive regulation of stress fiber assembly	51/17913	0.0329501	0.064038	0.0303576	TGFBR1/MTOR	2
BP	GO:0097366	response to bronchodilator	51/17913	0.0329501	0.064038	0.0303576	ICAM1/DRD2	2
BP	GO:0098930	axonal transport	51/17913	0.0329501	0.064038	0.0303576	HIF1A/HSPB1	2
BP	GO:0150077	regulation of neuroinflammatory response	51/17913	0.0329501	0.064038	0.0303576	IL6/APP	2
BP	GO:0048747	muscle fiber development	52/17913	0.0341457	0.0661595	0.0313633	ACTA1/BCL2	2
BP	GO:0051784	negative regulation of nuclear division	52/17913	0.0341457	0.0661595	0.0313633	CHEK1/CCNB1	2
BP	GO:0060350	endochondral bone morphogenesis	52/17913	0.0341457	0.0661595	0.0313633	TGFBR2/RUNX2	2
BP	GO:0071320	cellular response to cAMP	52/17913	0.0341457	0.0661595	0.0313633	AHR/APP	2
BP	GO:1901185	negative regulation of ERBB signaling pathway	52/17913	0.0341457	0.0661595	0.0313633	EGFR/ERBB2	2
BP	GO:1905818	regulation of chromosome separation	52/17913	0.0341457	0.0661595	0.0313633	RB1/CCNB1	2
BP	GO:0017156	calcium ion regulated exocytosis	127/17913	0.03423	0.0662892	0.0314248	GSK3B/CHRM2/DRD2	3
BP	GO:0019882	antigen processing and presentation	220/17913	0.034831	0.0673846	0.0319441	IKBKB/ICAM1/PSMD3/CTSD	4
BP	GO:0032872	regulation of stress-activated MAPK cascade	220/17913	0.034831	0.0673846	0.0319441	PTPN1/EGFR/MYC/APP	4
BP	GO:0002576	platelet degranulation	128/17913	0.0349135	0.0674417	0.0319712	TGFB1/IGF2/APP	3
BP	GO:0007498	mesoderm development	128/17913	0.0349135	0.0674417	0.0319712	WNT3A/PRKACA/TP63	3
BP	GO:0009308	amine metabolic process	128/17913	0.0349135	0.0674417	0.0319712	VCAM1/PSMD3/NQO1	3
BP	GO:0019058	viral life cycle	324/17913	0.0351453	0.0678207	0.0321509	DPP4/BCL2/ICAM1/EGFR/CAV1	5
BP	GO:0045861	negative regulation of proteolysis	324/17913	0.0351453	0.0678207	0.0321509	F2/RAF1/BIRC5/MDM2/APP	5
BP	GO:0032655	regulation of interleukin-12 production	53/17913	0.0353581	0.0680594	0.032264	RELA/IRF1	2
BP	GO:0035384	thioester biosynthetic process	53/17913	0.0353581	0.0680594	0.032264	FASN/ACACA	2
BP	GO:0050994	regulation of lipid catabolic process	53/17913	0.0353581	0.0680594	0.032264	PRKCE/MTOR	2
BP	GO:0060421	positive regulation of heart growth	53/17913	0.0353581	0.0680594	0.032264	CCNB1/MTOR	2
BP	GO:0071616	acyl-CoA biosynthetic process	53/17913	0.0353581	0.0680594	0.032264	FASN/ACACA	2
BP	GO:0006165	nucleoside diphosphate phosphorylation	129/17913	0.035604	0.0684638	0.0324557	EIF6/HIF1A/HK2	3
BP	GO:0051588	regulation of neurotransmitter transport	129/17913	0.035604	0.0684638	0.0324557	GSK3B/CHRM2/DRD2	3
BP	GO:0070302	regulation of stress-activated protein kinase signaling cascade	222/17913	0.0358252	0.0688543	0.0326408	PTPN1/EGFR/MYC/APP	4
BP	GO:0006766	vitamin metabolic process	130/17913	0.0363016	0.0696999	0.0330417	PRSS1/AKR1C3/ABCC1	3
BP	GO:0050921	positive regulation of chemotaxis	130/17913	0.0363016	0.0696999	0.0330417	TGFB1/IL6/HSPB1	3
BP	GO:0010466	negative regulation of peptidase activity	223/17913	0.0363284	0.0697162	0.0330494	RAF1/BIRC5/MDM2/APP	4
BP	GO:0046605	regulation of centrosome cycle	54/17913	0.036587	0.0700364	0.0332012	CTNNB1/CHEK1	2
BP	GO:0061005	cell differentiation involved in kidney development	54/17913	0.036587	0.0700364	0.0332012	ACTA2/CTNNB1	2
BP	GO:0070830	bicellular tight junction assembly	54/17913	0.036587	0.0700364	0.0332012	PRKACA/IKBKB	2
BP	GO:0097755	positive regulation of blood vessel diameter	54/17913	0.036587	0.0700364	0.0332012	EGFR/NOS3	2
BP	GO:2000272	negative regulation of signaling receptor activity	54/17913	0.036587	0.0700364	0.0332012	ESR2/CALCR	2
BP	GO:0050851	antigen receptor-mediated signaling pathway	224/17913	0.0368357	0.0704772	0.0334102	RELA/IKBKB/BCL2/PSMD3	4
BP	GO:0046939	nucleotide phosphorylation	131/17913	0.0370063	0.0707326	0.0335312	EIF6/HIF1A/HK2	3
BP	GO:0048813	dendrite morphogenesis	131/17913	0.0370063	0.0707326	0.0335312	GSK3B/CHRNA7/KLF7	3
BP	GO:0060048	cardiac muscle contraction	132/17913	0.0377179	0.071951	0.0341088	PRKACA/CAV1/MTOR	3
BP	GO:1901657	glycosyl compound metabolic process	132/17913	0.0377179	0.071951	0.0341088	AKR1B1/AKR1C3/AKR1C1	3
[truncated: 320 more rows]

## Sheet: supplementary table 5
ID	Description	GeneRatio	BgRatio	pvalue	p.adjust	qvalue	geneID	Count
hsa04151	PI3K-Akt signaling pathway	19/95	354/8095	1.9814e-08	1.34295e-07	5.15627e-08	HSP90AA1/GSK3B/CHRM2/RELA/IKBKB/BCL2/CCND1/EGFR/IL6/RAF1/PRKCA/ERBB2/MYC/NOS3/IGF2/ERBB3/MDM2/MCL1/MTOR	19
hsa04064	NF-kappa B signaling pathway	8/95	104/8095	2.73321e-05	9.5272e-05	3.65798e-05	RELA/IKBKB/BCL2/ICAM1/VCAM1/PLAU/NFKBIA/PARP1	8
hsa04620	Toll-like receptor signaling pathway	8/95	104/8095	2.73321e-05	9.5272e-05	3.65798e-05	MAPK10/RELA/IKBKB/MAPK8/FOS/IL6/NFKBIA/CASP8	8
hsa04310	Wnt signaling pathway	9/95	166/8095	0.000133998	0.000389233	0.000149447	CTNNB1/WNT3A/PRKACA/GSK3B/MAPK10/MAPK8/CCND1/PRKCA/MYC	9
hsa04630	JAK-STAT signaling pathway	8/95	162/8095	0.00060099	0.00139659	0.000536221	BCL2/CCND1/EGFR/IL6/RAF1/MYC/MCL1/MTOR	8
hsa04340	Hedgehog signaling pathway	4/95	56/8095	0.00410196	0.00841074	0.00322932	PRKACA/GSK3B/BCL2/CCND1	4
hsa04350	TGF-beta signaling pathway	4/95	94/8095	0.0243398	0.0436684	0.0167666	TGFB1/TGFBR2/TGFBR1/MYC	4
hsa04152	AMPK signaling pathway	6/95	120/8095	0.00278145	0.00590151	0.0022659	PPARG/FASN/SREBF1/CCND1/ACACA/MTOR	6
hsa04140	Autophagy - animal	8/95	141/8095	0.000235621	0.000598869	0.000229937	PRKACA/MAPK10/BCL2/MAPK8/RAF1/HIF1A/CTSD/MTOR	8
hsa04150	mTOR signaling pathway	6/95	155/8095	0.00959531	0.0184351	0.00707818	WNT3A/GSK3B/IKBKB/RAF1/PRKCA/MTOR	6
